# Supplementary material for: trans-Diazido­(1,8-dibenzyl-1,3,6,8,10,13-hexa­azacyclo­tetra­deca­ne)nickel(II)
Source: Acta Crystallogr Sect E Struct Rep Online. 2008 Jun 19;64(Pt 7):m941. doi: 10.1107/S1600536808018199 (PMC2961652; doi:10.1107/S1600536808018199)
Supplement: Supplementary file 2 [file e-64-0m941-Isup2.hkl]

#
# h,k,l, Fc-squared, Fo-squared, sigma(Fo-squared) and status flag
#
data_I
_shelx_title ' [Ni(Lbz)(N3)2] in P2(1)/c (#14) (Direct methods)'
_shelx_refln_list_code          4
_shelx_F_calc_maximum      143.97
_exptl_crystal_F_000       556.00
_reflns_d_resolution_high  0.7499
 
loop_
 _symmetry_equiv_pos_as_xyz
 'x, y, z'
 '-x, y+1/2, -z+1/2'
 '-x, -y, -z'
 'x, -y-1/2, z-1/2'
 
_cell_length_a    10.2150
_cell_length_b    15.8337
_cell_length_c     7.5477
_cell_angle_alpha  90.000
_cell_angle_beta   92.817
_cell_angle_gamma  90.000
 
_shelx_F_squared_multiplier     1.000
 
loop_
 _refln_index_h
 _refln_index_k
 _refln_index_l
 _refln_F_squared_calc
 _refln_F_squared_meas
 _refln_F_squared_sigma
 _refln_observed_status
   1   0   0     6025.63     6311.00     67.05 o
   2   0   0     5984.69     6406.33     64.35 o
   3   0   0     5423.65     5672.71     57.46 o
   4   0   0       39.41       68.11      3.35 o
   5   0   0     2270.08     2421.25     29.68 o
   6   0   0      883.51      997.26     11.29 o
   7   0   0     1214.30     1215.77     11.62 o
   8   0   0     1102.75     1148.31     28.54 o
   9   0   0      207.50      209.93     13.44 o
  10   0   0      880.62      856.68     26.68 o
  11   0   0      430.98      465.36     20.68 o
  12   0   0       87.25      112.93     12.00 o
  13   0   0       53.10       75.29     12.82 o
   1   1   0       20.19       19.44      1.86 o
   3   1   0      796.95      824.26      5.98 o
   4   1   0       95.64      100.43      1.98 o
   5   1   0      745.94      814.92     10.27 o
   6   1   0      125.23      109.56      3.18 o
   7   1   0        9.47       11.96      1.85 o
   8   1   0       23.99       26.62      5.78 o
   9   1   0       25.99       38.86      5.95 o
  10   1   0        0.53        4.86      5.56 o
  11   1   0        0.00        4.96      6.20 o
  12   1   0       51.65       74.02      9.00 o
  13   1   0       12.14       24.82     10.55 o
   0   2   0    18228.05    17773.34    253.98 o
   1   2   0     7979.33     8231.46     70.01 o
   2   2   0      496.24      494.72      7.15 o
   3   2   0     3480.42     3619.66     30.93 o
   4   2   0     3247.43     3431.72     23.03 o
   5   2   0      324.67      378.10      4.81 o
   6   2   0     1096.05     1044.72      9.62 o
   7   2   0     1696.02     1655.62     15.22 o
   8   2   0     1705.26     1708.82     26.10 o
   9   2   0      207.72      205.22     17.06 o
  10   2   0     1085.40      990.74     29.16 o
  11   2   0      270.24      293.42     14.37 o
  12   2   0       30.50       35.19      6.87 o
  13   2   0       76.74      122.65     13.65 o
   1   3   0       29.33       34.47      1.49 o
   2   3   0     3210.13     3251.24     21.25 o
   3   3   0     1523.35     1521.34     17.33 o
   4   3   0      254.42      231.95     11.29 o
   5   3   0     1016.68     1088.49      9.60 o
   6   3   0        1.09        5.05      1.77 o
   7   3   0       25.90       35.52      2.69 o
   8   3   0      231.58      236.41      9.21 o
   9   3   0        1.44        0.31      4.68 o
  10   3   0        4.63        9.27      7.24 o
  11   3   0        3.41       15.60      6.35 o
  12   3   0        9.95       15.49      6.56 o
  13   3   0       66.56      123.06     14.48 o
   0   4   0      666.23      710.25     14.89 o
   1   4   0      443.54      426.57      6.07 o
   2   4   0       74.27       64.41      2.12 o
   3   4   0     1488.70     1499.54     11.48 o
   4   4   0     3676.93     3842.03     35.88 o
   5   4   0      859.92      794.09     23.26 o
   6   4   0     1689.92     1690.93     14.06 o
   7   4   0     2929.70     2841.14     21.55 o
   8   4   0       26.37       34.39      5.86 o
   9   4   0      829.71      781.14     17.03 o
  10   4   0      612.28      561.92     24.92 o
  11   4   0      339.94      324.73     12.57 o
  12   4   0       62.25       90.67     22.34 o
   1   5   0       60.96       61.87      3.03 o
   2   5   0     1569.05     1591.56     12.04 o
   3   5   0      575.57      556.53      5.92 o
   4   5   0      107.36      109.82      3.04 o
   5   5   0      105.73      110.82      4.16 o
   6   5   0      109.06      106.28      3.71 o
   7   5   0       77.24       83.30      3.40 o
   8   5   0      854.58      824.90     16.92 o
   9   5   0       21.15       29.19      5.61 o
  10   5   0        7.35       16.25      6.30 o
  11   5   0       55.75       71.92     13.44 o
  12   5   0       82.87      102.15      9.64 o
   0   6   0      539.97      563.19     14.48 o
   1   6   0     1206.87     1217.15     13.42 o
   2   6   0     1298.55     1347.69     15.06 o
   3   6   0     4935.25     5161.86     36.38 o
   4   6   0      568.41      580.60      6.67 o
   5   6   0     1217.93     1231.60     16.47 o
   6   6   0     1391.65     1361.75     18.13 o
   7   6   0      800.63      795.84     10.25 o
   8   6   0       48.46       58.91     12.41 o
   9   6   0      424.96      421.30     21.51 o
  10   6   0      482.92      500.53     14.51 o
  11   6   0      184.06      199.70     10.48 o
  12   6   0       79.19      115.36     26.16 o
   1   7   0        0.05       -1.24      1.63 o
   2   7   0       68.01       58.76      3.39 o
   3   7   0      399.66      443.80      5.72 o
   4   7   0      193.69      210.92      4.15 o
   5   7   0      309.98      330.45      5.45 o
   6   7   0        7.56        7.49      2.35 o
   7   7   0      383.18      351.18     10.42 o
   8   7   0        0.01       -3.32      3.32 o
   9   7   0        4.04       -3.67      4.81 o
  10   7   0       44.13       45.04      7.33 o
  11   7   0        3.10       10.16      6.21 o
  12   7   0        0.16       11.78      7.76 o
   0   8   0      462.89      446.33     13.86 o
   1   8   0     1169.40     1118.88     13.32 o
   2   8   0      428.00      384.24      7.45 o
   3   8   0     2900.88     2876.98     28.72 o
   4   8   0      535.40      470.15      6.40 o
   5   8   0      872.31      839.03      9.89 o
   6   8   0     3066.48     3059.13     27.99 o
   7   8   0      936.66      910.60     14.24 o
   9   8   0      361.55      394.89     12.54 o
  10   8   0      492.13      539.04     22.96 o
  11   8   0        8.63       23.40      6.85 o
  12   8   0        7.03       13.81     10.03 o
   1   9   0      141.51      152.89      4.77 o
   2   9   0       12.30       22.99      2.73 o
   3   9   0      126.23      129.19      6.53 o
   4   9   0      338.78      349.56      5.71 o
   5   9   0       56.27       62.65      3.60 o
   6   9   0       94.46       94.88      3.98 o
   7   9   0      112.30      117.01      8.99 o
   8   9   0       87.87       96.00      6.17 o
   9   9   0       18.57       24.66      5.96 o
  10   9   0       12.81       18.67      7.24 o
  11   9   0       22.38       20.38      6.80 o
  12   9   0        5.06       65.77     11.17 o
   0  10   0     4731.72     4768.83     78.39 o
   1  10   0      876.64      772.95     14.18 o
   2  10   0     1897.18     1834.14     20.46 o
   3  10   0      150.55      128.75      5.57 o
   4  10   0      850.43      836.24     13.70 o
   5  10   0      107.98      115.08      3.95 o
   6  10   0      417.43      435.13     10.55 o
   7  10   0     1403.48     1386.85     16.28 o
   8  10   0      429.72      444.31     10.64 o
   9  10   0      510.00      514.77     14.49 o
  10  10   0      295.63      335.30     12.45 o
  11  10   0       37.10       88.54     32.16 o
   1  11   0      109.28      120.54      4.98 o
   2  11   0       12.75       10.66      3.45 o
   3  11   0       23.25       19.19      6.01 o
   4  11   0       17.81       17.66      3.44 o
   5  11   0        9.16        5.66      3.22 o
   6  11   0       52.61       64.98      3.76 o
   7  11   0       15.63       24.50      3.95 o
   8  11   0        6.65       12.41      4.56 o
   9  11   0       61.53       69.09     13.96 o
  10  11   0       31.00       40.54     12.41 o
  11  11   0        1.95        0.00     10.13 o
   0  12   0     3641.40     3632.35     42.67 o
   1  12   0     1585.57     1586.41     20.90 o
   2  12   0      346.92      329.50      7.96 o
   3  12   0      705.45      683.68     14.94 o
   4  12   0      321.38      319.70     10.84 o
   5  12   0        3.34        2.60      3.28 o
   6  12   0       54.27       69.93      5.16 o
   7  12   0       65.56       85.72      6.75 o
   8  12   0      805.53      816.07     19.59 o
   9  12   0       21.15       30.61     11.79 o
  10  12   0      418.04      444.27     22.75 o
  11  12   0      166.43      178.49     16.96 o
   1  13   0       68.51       83.55      7.59 o
   2  13   0       69.18       83.79      7.80 o
   3  13   0        6.13        2.29      3.82 o
   4  13   0        4.41        4.75      3.52 o
   5  13   0        8.00       11.40      4.12 o
   6  13   0        1.29       -2.41      4.60 o
   7  13   0       40.17       44.73      5.91 o
   8  13   0       98.83      131.38     10.82 o
   9  13   0       96.25       83.77     14.06 o
  10  13   0       13.97       33.71     12.20 o
   0  14   0      960.84      962.99     27.92 o
   1  14   0       11.15        7.55      5.26 o
   2  14   0       72.66       78.65     13.75 o
   3  14   0      809.46      766.60     17.67 o
   4  14   0      547.88      538.15     14.88 o
   5  14   0      506.87      513.90     14.67 o
   6  14   0      146.61      143.96      9.62 o
   7  14   0      343.43      364.43     19.86 o
   8  14   0      249.98      241.78     17.58 o
   1  15   0       10.15        5.14      5.60 o
   2  15   0      173.09      159.40      9.82 o
   3  15   0       95.48      101.82      8.45 o
   4  15   0       97.48      119.39      8.99 o
   5  15   0        4.80       -1.15      5.56 o
   6  15   0       56.85       70.86     18.72 o
   7  15   0       95.66      118.72     16.55 o
   8  15   0       63.35       81.90     14.68 o
   0  16   0       27.54       22.75      8.48 o
   1  16   0      524.68      497.23     14.92 o
   2  16   0      228.82      226.45     10.67 o
   3  16   0      600.51      595.22     16.72 o
   4  16   0      739.58      724.13     25.44 o
   5  16   0      320.20      322.93     12.63 o
   6  16   0      167.29      187.57     27.92 o
   7  16   0      137.71      147.68     17.79 o
   8  16   0        5.93       13.65     12.62 o
   1  17   0        2.79        6.43      8.27 o
   2  17   0      218.26      218.35     12.72 o
   3  17   0       88.90      107.93      9.63 o
   4  17   0        0.05       -6.21      6.21 o
   5  17   0        8.70       14.25      6.75 o
   6  17   0        0.19       -3.31     11.17 o
   7  17   0      118.69      136.71     15.93 o
   8  17   0       27.77       45.50     13.86 o
   0  18   0       22.34       32.27     10.76 o
   1  18   0      907.27      865.27     21.27 o
   2  18   0      427.87      451.98     15.56 o
   3  18   0      270.80      268.95     21.51 o
   4  18   0      213.57      221.56     14.58 o
   5  18   0      104.60      147.93     17.17 o
   6  18   0      168.79      173.11     17.79 o
   1  19   0        5.40        5.07      6.80 o
   2  19   0       11.93        9.85     13.65 o
   3  19   0       35.16       36.82      8.59 o
   4  19   0       16.23       25.18     16.03 o
   0  20   0       94.43      113.96     14.68 o
   1  20   0        8.94       21.35      7.89 o
   2  20   0      279.16      303.62     19.23 o
   3  20   0       56.22       86.87     14.48 o
   4  20   0       23.70       34.54     11.17 o
 -12   1   1      148.29      164.23      9.87 o
 -11   1   1      196.85      228.97     17.58 o
 -10   1   1      276.85      296.26     11.33 o
  -9   1   1     1194.97     1119.43     20.77 o
  -8   1   1      425.74      428.56      6.49 o
  -7   1   1     2306.66     2331.62     18.29 o
  -6   1   1     1055.70      959.49      9.98 o
  -5   1   1        5.90        3.92      1.39 o
  -4   1   1      968.00      947.39      8.00 o
  -3   1   1     5729.93     5693.74     36.28 o
  -2   1   1      573.59      625.80      6.58 o
  -1   1   1     4353.02     4680.66     33.31 o
   0   1   1     3993.92     3879.18     68.76 o
   1   1   1    20727.23    20149.40    133.82 o
   2   1   1     1122.75     1313.09     12.38 o
   3   1   1      779.21      820.08      8.99 o
   4   1   1     4085.04     4433.14     32.99 o
   5   1   1       25.86       66.82      1.68 o
   6   1   1       80.86       78.44      2.18 o
   7   1   1     1962.94     1955.75     27.41 o
   8   1   1     2816.15     2697.14     27.85 o
   9   1   1      785.72      741.06     16.67 o
  10   1   1      355.18      335.42     12.14 o
  11   1   1      506.29      513.01     15.36 o
  12   1   1      245.63      267.04     12.21 o
  13   1   1        1.86       17.17      8.69 o
 -12   2   1       32.98       36.54      7.60 o
 -11   2   1        5.23        2.82      5.11 o
 -10   2   1      108.57      110.39      7.73 o
  -9   2   1      288.19      266.95     11.89 o
  -8   2   1      160.95      165.29      4.31 o
  -7   2   1       11.04        9.97      1.89 o
  -6   2   1        1.37        5.03      1.49 o
  -5   2   1      402.93      437.01      4.74 o
  -4   2   1       72.24       77.75      2.05 o
  -3   2   1      715.60      754.99      5.92 o
  -2   2   1     3132.13     3266.68     23.77 o
  -1   2   1      397.06      444.35      3.92 o
   0   2   1      993.43     1040.90      9.85 o
   2   2   1      383.87      379.43      3.84 o
   3   2   1      680.86      705.50      8.81 o
   4   2   1      130.04      120.55      2.38 o
   5   2   1      312.27      331.18      4.29 o
   6   2   1      115.04      149.19      5.74 o
   7   2   1       28.23       43.05      7.65 o
   8   2   1        7.50        6.26      3.33 o
   9   2   1       52.58       70.48     11.17 o
  10   2   1       61.54       70.27      7.71 o
  11   2   1       50.03       60.76      8.58 o
  12   2   1        3.86       13.47      6.71 o
 -12   3   1      184.87      185.94     10.16 o
 -11   3   1       59.30       81.83     11.48 o
 -10   3   1      347.04      321.75     11.61 o
  -9   3   1      775.80      668.44     15.64 o
  -8   3   1      156.33      154.61      4.89 o
  -7   3   1      950.35      943.64     16.84 o
  -6   3   1     1944.70     1869.46     20.05 o
  -5   3   1     3320.76     3389.18     23.64 o
  -4   3   1     1631.05     1671.35     13.96 o
  -3   3   1     8129.54     8366.74     52.11 o
  -2   3   1    10027.10    10224.20     83.08 o
  -1   3   1     3984.94     4119.43     29.55 o
   0   3   1     6019.87     6580.78     53.26 o
   1   3   1        6.36       11.14      1.31 o
   2   3   1       93.90       98.33      2.44 o
   3   3   1     1503.29     1654.85     12.19 o
   4   3   1     2590.12     2681.82     18.73 o
   5   3   1     5185.10     5371.47     35.24 o
   6   3   1     1305.08     1213.93     20.47 o
   7   3   1     2523.83     2503.74     37.02 o
   8   3   1     1412.35     1388.77     23.02 o
   9   3   1      247.98      227.72     11.27 o
  10   3   1       54.68       67.66      7.95 o
  11   3   1      236.87      234.47     10.97 o
  12   3   1       38.25      110.59     44.99 o
 -12   4   1        0.37       15.19      6.35 o
 -11   4   1        5.22        6.04      5.48 o
 -10   4   1        0.09        0.38      5.34 o
  -9   4   1        0.16        1.36      4.32 o
  -8   4   1      174.30      163.14      6.00 o
  -7   4   1       44.97       45.77      3.50 o
  -6   4   1       88.11       81.40      3.03 o
  -5   4   1      131.32      146.86      3.43 o
  -4   4   1      308.03      337.42      4.64 o
  -3   4   1       40.78       48.00      2.07 o
  -2   4   1     2624.91     2760.73     26.33 o
  -1   4   1        0.77        9.59      1.37 o
   0   4   1     4637.18     4791.43     35.06 o
   1   4   1        0.17        1.02      1.20 o
   2   4   1      107.03      133.00      2.56 o
   3   4   1       62.00       57.37      2.06 o
   4   4   1      566.37      575.69      6.09 o
   5   4   1      695.89      719.85      7.37 o
   6   4   1       22.51       28.74      2.33 o
   7   4   1      432.61      417.29      8.89 o
   8   4   1        6.17        5.79      4.14 o
   9   4   1       83.54       88.09      7.26 o
  10   4   1       51.61       58.25      7.44 o
  11   4   1       72.45       90.70      8.97 o
  12   4   1        0.14        5.35      7.96 o
 -12   5   1      485.45      472.89     15.49 o
 -11   5   1      117.89      126.91      8.58 o
 -10   5   1     1045.76      975.00     52.22 o
  -9   5   1       75.61      101.41      7.75 o
  -8   5   1       18.26       21.78      4.55 o
  -7   5   1     1058.51      995.98     12.19 o
  -6   5   1     1352.22     1335.69     12.13 o
  -5   5   1      578.03      580.59      6.85 o
  -4   5   1      445.03      424.20      7.07 o
  -3   5   1    10185.93    10844.45    123.30 o
  -2   5   1    10339.13    10860.13     88.58 o
  -1   5   1     6812.79     7021.54     49.55 o
   0   5   1      974.60     1038.05     10.54 o
   1   5   1     3446.94     3533.39     32.71 o
   2   5   1     2113.59     2180.52     15.54 o
   3   5   1     1758.05     1819.28     13.75 o
   4   5   1     2808.26     2779.11     27.70 o
   5   5   1     2523.68     2581.05     29.70 o
   6   5   1     2061.46     2050.32     17.34 o
   7   5   1      452.20      453.32      9.84 o
   8   5   1      249.91      247.85      9.59 o
   9   5   1       47.18       48.46      6.48 o
  10   5   1      141.96      136.54      8.89 o
  11   5   1       92.44      118.87     12.31 o
  12   5   1       21.82       42.20     11.38 o
 -12   6   1        2.39        5.58      8.58 o
 -11   6   1        5.98       12.18      5.81 o
 -10   6   1        9.28       13.40      5.89 o
  -9   6   1        8.09        2.68      5.06 o
  -8   6   1       55.24       65.81      4.19 o
  -7   6   1        0.62       -1.27      2.69 o
  -6   6   1        0.00        0.73      2.19 o
  -5   6   1      792.98      809.70      8.66 o
  -4   6   1       38.11       43.68      2.81 o
  -3   6   1       20.01       25.25      2.23 o
  -2   6   1     1529.32     1641.02     16.86 o
  -1   6   1      299.03      314.66      5.27 o
   0   6   1       20.14       25.19      1.79 o
   1   6   1      560.20      608.44     10.63 o
   2   6   1        6.75        6.23      1.34 o
   3   6   1      158.33      166.51      3.30 o
   4   6   1        2.88        6.82      1.74 o
   5   6   1       61.11       71.06      2.82 o
   6   6   1        0.08       -1.48      2.00 o
   7   6   1       11.59        5.21      3.07 o
   8   6   1       40.35       43.65      4.65 o
   9   6   1       44.60       63.02      7.24 o
  10   6   1       54.70       66.73      8.07 o
  11   6   1       94.04      115.29      9.19 o
  12   6   1       30.18       60.06     20.06 o
 -12   7   1      293.10      302.66     12.66 o
 -11   7   1      216.32      209.17     10.58 o
 -10   7   1      791.63      766.23     18.61 o
  -9   7   1      931.75      948.43     19.44 o
  -8   7   1        2.70        6.37      3.00 o
  -7   7   1        3.52        6.34      2.82 o
  -6   7   1     1149.92     1189.82     11.80 o
  -5   7   1      418.10      386.72      6.61 o
  -4   7   1      432.33      393.07      7.40 o
  -3   7   1     1367.20     1459.65     16.42 o
  -2   7   1     6900.98     7254.69     61.32 o
  -1   7   1     1408.81     1335.87     14.27 o
   0   7   1      843.78      833.66      8.63 o
   1   7   1      337.57      287.57      5.05 o
   2   7   1     3942.59     4033.90     31.12 o
   3   7   1      188.97      169.81      3.55 o
   4   7   1     1568.41     1504.63     12.83 o
   5   7   1     1885.19     1794.52     16.54 o
   6   7   1      414.31      417.28      7.33 o
   7   7   1     1870.05     1768.58     17.97 o
   8   7   1        5.93        7.47      3.69 o
   9   7   1      109.23      126.23      7.74 o
  10   7   1      272.19      304.18     17.48 o
  11   7   1      103.47      116.94      9.43 o
  12   7   1       50.71       98.18     25.34 o
 -12   8   1       91.47      118.21     14.17 o
 -11   8   1       51.51       92.43     28.54 o
 -10   8   1       13.38       18.42      6.07 o
  -9   8   1        0.02       -0.48      4.29 o
  -8   8   1        1.00       -2.24      3.71 o
  -7   8   1       31.46       36.57      3.87 o
  -6   8   1       28.01       31.73      3.09 o
  -5   8   1      160.77      155.29      4.74 o
  -4   8   1      323.88      328.24     11.38 o
  -3   8   1       16.81       24.55      3.21 o
  -2   8   1      818.17      895.32     11.56 o
  -1   8   1        0.01       -0.76      2.13 o
   0   8   1      277.94      294.81      4.86 o
   1   8   1      112.95      112.24      4.31 o
   2   8   1       33.46       45.74      2.87 o
   3   8   1        0.57       -0.51      1.71 o
   4   8   1        0.01       -0.51      1.84 o
   5   8   1        5.81        9.40      2.36 o
   6   8   1      139.14      132.65      5.47 o
   7   8   1      821.55      847.52     11.58 o
   8   8   1        1.51        0.49      4.22 o
   9   8   1      253.77      238.16     22.23 o
  10   8   1       49.25       55.24      7.65 o
  11   8   1       14.91       30.15     15.31 o
  12   8   1        3.22       47.57     10.34 o
 -12   9   1       67.02      104.68     25.03 o
 -11   9   1       49.53       71.41     19.65 o
 -10   9   1      575.01      576.90     16.04 o
  -9   9   1     1169.87     1171.12     18.45 o
  -8   9   1      749.86      702.26     13.23 o
  -7   9   1     1136.17     1099.16     13.95 o
  -6   9   1     1665.00     1659.15     17.62 o
  -5   9   1      726.89      698.08      9.91 o
  -4   9   1        4.11        6.14      3.13 o
  -3   9   1      388.24      350.43      7.50 o
  -2   9   1      248.54      219.42      5.78 o
  -1   9   1      164.82      122.47      4.21 o
   0   9   1      463.41      429.50      7.14 o
   1   9   1     1883.16     1842.51     17.21 o
   2   9   1      165.13      139.19      4.30 o
   3   9   1     1013.26      985.22     11.50 o
   4   9   1      583.13      511.18      6.90 o
   5   9   1      303.04      290.93      5.48 o
   6   9   1      872.23      911.25     11.78 o
   8   9   1      813.91      761.57     13.09 o
   9   9   1      237.71      273.89     20.99 o
  10   9   1      460.30      465.03     14.08 o
  11   9   1      170.78      170.01     16.75 o
 -11  10   1        6.96       20.39     18.72 o
 -10  10   1       75.97       96.04      8.39 o
  -9  10   1       61.81       74.09      7.18 o
  -8  10   1       27.24       38.60      5.27 o
  -7  10   1      108.17      117.19      5.34 o
  -6  10   1        1.28        0.34      2.84 o
  -5  10   1      172.83      153.26     11.17 o
  -4  10   1       19.81       18.04      3.88 o
  -3  10   1      105.19      103.48      5.03 o
  -2  10   1       60.83       74.81      4.51 o
  -1  10   1      381.11      376.08      7.28 o
   0  10   1      430.87      400.23      7.27 o
   1  10   1      176.07      170.96      4.76 o
   2  10   1      167.41      171.26      5.00 o
   3  10   1       58.55       71.06      4.03 o
   4  10   1       15.83        9.49      3.09 o
   5  10   1      270.62      246.83      5.26 o
   6  10   1      141.18      146.99      5.19 o
   7  10   1       70.77       92.47      5.00 o
   8  10   1        6.27        5.54      8.79 o
   9  10   1        0.63       -5.38      8.89 o
  10  10   1        5.79        0.41     10.55 o
  11  10   1        3.03      -10.96     10.96 o
 -11  11   1      112.49      156.84     17.99 o
 -10  11   1       74.56       88.64      8.89 o
  -9  11   1      403.12      414.03     11.05 o
  -8  11   1      186.09      175.58      7.45 o
  -7  11   1      787.84      755.04     11.69 o
  -6  11   1      140.35      161.81      6.71 o
  -5  11   1      113.74      121.55      5.69 o
  -4  11   1      104.39      111.53      5.67 o
  -3  11   1      708.42      703.72     11.59 o
  -2  11   1      428.75      395.29      8.23 o
  -1  11   1      992.31      971.05     18.21 o
   0  11   1     3701.73     3613.80     45.19 o
   1  11   1     4010.51     4023.75     38.73 o
   2  11   1      276.22      253.34      6.33 o
   3  11   1     1381.59     1345.87     14.99 o
   4  11   1      586.83      559.24     13.25 o
   5  11   1        7.71        8.66      3.28 o
   6  11   1      118.42      122.75      6.28 o
   7  11   1       80.83      102.55      6.87 o
   8  11   1      529.49      490.63     13.90 o
   9  11   1      237.50      228.34     16.34 o
  10  11   1      162.06      148.09     15.72 o
  11  11   1      276.74      313.96     20.48 o
 -10  12   1       80.24      150.78     12.00 o
  -9  12   1       76.86       94.05      8.33 o
  -8  12   1       10.80       12.53      5.96 o
  -7  12   1      129.89      152.23     15.72 o
  -6  12   1       18.65       25.69      9.31 o
  -5  12   1      244.28      238.17      9.62 o
  -4  12   1       30.35       34.47      6.01 o
  -3  12   1        8.45       15.85      7.45 o
  -2  12   1       35.84       44.64      6.16 o
  -1  12   1        4.20        0.45      5.69 o
   0  12   1      138.77      131.18      7.59 o
   1  12   1       13.89       25.97      3.96 o
   2  12   1      154.88      158.07      6.23 o
   3  12   1        1.85        2.34      2.99 o
   4  12   1        0.08       -2.59      3.19 o
   5  12   1       43.44       41.12      4.07 o
   6  12   1       55.77       65.55      6.00 o
   7  12   1        4.12        2.95      4.43 o
   8  12   1      112.83      115.40      9.19 o
   9  12   1       52.07       48.40     12.41 o
  10  12   1        9.85        7.45     11.79 o
  -9  13   1       97.73      107.14     15.51 o
  -8  13   1       78.58      102.79     14.48 o
  -7  13   1      733.80      705.80     31.44 o
  -6  13   1      168.70      164.22      8.89 o
  -5  13   1      113.17      119.46      8.00 o
  -4  13   1     1404.42     1416.10     25.13 o
  -3  13   1      742.65      748.17     17.08 o
  -2  13   1      364.37      370.97     12.06 o
  -1  13   1      613.33      616.98     15.21 o
   0  13   1     1536.87     1503.70     25.30 o
   1  13   1     1080.82     1080.13     20.68 o
   2  13   1      326.62      307.81     10.03 o
   3  13   1      351.49      321.89      7.38 o
   4  13   1     1423.59     1394.66     16.48 o
   5  13   1      229.00      225.44      6.70 o
   6  13   1       18.53       19.05      4.93 o
   7  13   1      655.19      617.91     13.13 o
   8  13   1      131.11      130.61      9.16 o
   9  13   1      248.94      244.88     17.79 o
  10  13   1       79.10       97.21     15.72 o
  -9  14   1        7.87        6.41     10.96 o
  -8  14   1        0.14       -1.45     11.38 o
  -7  14   1       59.76       81.88      7.96 o
  -6  14   1        9.06       13.18      6.00 o
  -5  14   1       14.63       24.77      6.31 o
  -4  14   1        1.56        2.42      5.24 o
  -3  14   1       49.88       55.65      7.21 o
  -2  14   1        5.05        7.66      5.60 o
  -1  14   1      303.22      275.44     10.89 o
   0  14   1      154.33      155.14     10.55 o
   1  14   1      164.48      172.29      9.14 o
   2  14   1        0.74       -0.53      3.66 o
   3  14   1       56.39       67.09      5.68 o
   4  14   1       42.03       48.88      4.70 o
   5  14   1        0.51       -3.62      3.62 o
   6  14   1      109.10      110.65      7.85 o
   7  14   1       25.64       34.76      5.87 o
   8  14   1       26.11       26.72      7.42 o
   9  14   1       23.97       31.85     12.20 o
  10  14   1       29.30       32.68     13.86 o
  -9  15   1        1.54       -4.76     13.86 o
  -8  15   1      366.80      385.32     22.54 o
  -7  15   1      267.10      279.45     12.02 o
  -6  15   1      730.72      661.39     17.73 o
  -5  15   1      466.92      481.07     14.99 o
  -4  15   1     1229.67     1156.26     23.66 o
  -3  15   1     1131.45     1090.41     22.58 o
  -2  15   1       38.99       57.89      7.80 o
  -1  15   1      127.51      130.75      8.40 o
   0  15   1       33.39       38.39      6.95 o
   1  15   1       53.60       50.95      7.06 o
   2  15   1        3.13        4.76      5.34 o
   3  15   1      313.57      300.36     11.57 o
   4  15   1      969.93      991.10     21.01 o
   5  15   1      442.37      455.53     24.40 o
   6  15   1      468.49      460.71     14.70 o
   7  15   1      428.61      434.20     17.76 o
   8  15   1      354.96      373.94     18.82 o
  -8  16   1        6.40      -10.55     12.62 o
  -7  16   1        0.00       -7.24     10.96 o
  -6  16   1        4.69       -4.40     10.44 o
  -5  16   1        1.67        1.16      6.00 o
  -4  16   1       37.11       33.14      7.48 o
  -3  16   1        0.02       -0.59      8.17 o
  -2  16   1       29.93       31.85      7.09 o
  -1  16   1        1.25       -0.02      5.99 o
   0  16   1       64.44       76.68      8.25 o
   1  16   1       49.83       67.78      7.89 o
   2  16   1       18.71       20.92      6.80 o
   3  16   1       90.99      110.78      9.04 o
   4  16   1        0.00       -2.07      6.14 o
   5  16   1      115.86      129.09     14.27 o
   6  16   1        4.70       -2.28      9.93 o
   7  16   1       11.90       11.58     10.34 o
  -7  17   1       37.51       28.13     13.44 o
  -6  17   1      123.12      166.10     21.72 o
  -5  17   1      285.82      298.01     12.93 o
  -4  17   1      198.02      182.90     10.60 o
  -3  17   1      431.97      429.87     14.88 o
  -2  17   1      582.52      614.48     17.69 o
  -1  17   1       17.48       27.28      7.02 o
   0  17   1      885.43      857.92     20.55 o
   1  17   1        2.07        2.90      6.00 o
   2  17   1      245.16      238.04     11.32 o
   3  17   1      376.04      404.60     14.03 o
   4  17   1       52.44       83.44      9.20 o
   5  17   1      256.06      278.26     12.13 o
   6  17   1      103.38      146.02     17.17 o
   7  17   1      210.92      198.55     17.58 o
  -6  18   1        0.23       -9.51     12.00 o
  -5  18   1       48.99       72.89     15.72 o
  -4  18   1       11.44       17.36      7.06 o
  -3  18   1        2.81       11.45     13.03 o
  -2  18   1        5.78        5.81      6.92 o
  -1  18   1       55.56       57.00      8.62 o
   0  18   1        8.68       14.80      7.16 o
   1  18   1       21.75       29.33      7.96 o
   2  18   1        0.70        4.87      6.58 o
   3  18   1        2.76        7.75      6.80 o
   4  18   1       82.18      109.56     10.31 o
   5  18   1       32.80       59.15     14.06 o
   6  18   1       17.81       27.09     12.41 o
  -5  19   1      115.76      176.01     15.10 o
  -4  19   1       38.63       60.21     13.55 o
  -3  19   1       98.55      128.61     10.58 o
  -2  19   1       81.89      117.15     11.01 o
  -1  19   1      326.96      342.11     14.26 o
   0  19   1       95.21      116.13     10.34 o
   1  19   1      184.48      180.07     10.74 o
   2  19   1      282.27      295.29     13.23 o
   3  19   1      236.66      263.83     27.92 o
   4  19   1       50.07       74.98     12.31 o
  -2  20   1        1.32       24.61     10.55 o
  -1  20   1      151.59      161.40     18.30 o
   0  20   1        8.45       20.17      8.38 o
   1  20   1        0.06       -3.31      9.72 o
   2  20   1       10.92       19.23     12.20 o
   3  20   1       40.67       67.63     14.48 o
   4  20   1       56.16      132.78     13.86 o
 -12   0   2      322.64      322.44     18.41 o
 -11   0   2      349.33      327.82     17.58 o
 -10   0   2        3.02       -4.76      6.83 o
  -9   0   2      187.52      189.91      8.48 o
  -8   0   2      764.54      771.55     22.03 o
  -7   0   2     1095.91     1055.53     17.68 o
  -6   0   2      866.19      851.49     14.62 o
  -5   0   2      784.07      762.19     13.01 o
  -4   0   2       60.93       45.57      3.72 o
  -3   0   2     1146.47     1162.79     15.55 o
  -2   0   2      627.77      711.12     11.27 o
  -1   0   2      237.25      208.90      6.83 o
   0   0   2    15825.14    16416.76    231.23 o
   1   0   2    16156.82    16737.94    253.67 o
   2   0   2     6107.83     6282.35     63.41 o
   3   0   2    12129.01    12377.62    168.36 o
   4   0   2     3712.70     3760.96     57.70 o
   5   0   2     5330.50     5837.30     86.87 o
   6   0   2       40.86       77.56      8.27 o
   7   0   2      266.77      249.43     13.44 o
   8   0   2      171.18      201.04     13.24 o
   9   0   2      405.42      361.54     10.73 o
  10   0   2        2.26        1.86      8.27 o
  11   0   2      238.59      266.39     16.75 o
  12   0   2      208.75      253.16     17.17 o
 -12   1   2        1.23        8.43      6.35 o
 -11   1   2       30.16       38.94      7.96 o
 -10   1   2      186.23      168.79      8.63 o
  -9   1   2      439.53      414.54      9.41 o
  -8   1   2      240.56      225.39      5.11 o
  -7   1   2       88.87       81.69      3.85 o
  -6   1   2       26.68       42.25      3.07 o
  -5   1   2       63.30       68.69      3.04 o
  -4   1   2      292.53      316.27      5.14 o
  -3   1   2      272.86      308.30      4.70 o
  -2   1   2      121.93      147.00      2.42 o
  -1   1   2      380.15      420.97      4.62 o
   0   1   2     2371.73     2542.96     22.03 o
   1   1   2     2919.34     3143.07     23.12 o
   2   1   2      377.98      408.67     11.17 o
   3   1   2       16.76       22.56      2.73 o
   4   1   2        5.67       11.20      2.91 o
   5   1   2      846.81      872.72     14.79 o
   6   1   2      715.47      707.98     10.95 o
   7   1   2      641.01      624.59     11.66 o
   8   1   2       67.15       73.76      5.34 o
   9   1   2       78.73       81.67      5.70 o
  10   1   2       37.59       46.61      7.45 o
  11   1   2        1.96       10.27      6.71 o
  12   1   2       43.18       58.56      8.77 o
 -12   2   2      173.06      161.93      9.80 o
 -11   2   2      229.78      243.11     11.89 o
 -10   2   2      135.52      118.93      7.52 o
  -9   2   2      230.26      226.29      5.30 o
  -8   2   2     1568.21     1483.48     14.20 o
  -7   2   2     1094.70     1075.05     11.05 o
  -6   2   2     2588.82     2550.78     19.68 o
  -5   2   2     2525.11     2570.04     22.05 o
  -4   2   2     1261.82     1220.18     12.01 o
  -3   2   2     2784.15     2862.63     22.74 o
  -2   2   2      217.18      236.46      3.19 o
  -1   2   2      912.36      956.78      9.94 o
   0   2   2       88.12      113.29      2.38 o
   1   2   2     3599.59     3712.17     25.81 o
   2   2   2     2724.79     2751.78     18.49 o
   3   2   2     2295.98     2336.91     16.45 o
   4   2   2     6211.57     6437.44     45.97 o
   5   2   2     2982.72     3085.63     24.51 o
   6   2   2      705.29      690.06     10.81 o
   7   2   2      451.22      428.15      8.96 o
   8   2   2      526.52      530.28     10.62 o
   9   2   2      166.09      165.39      6.73 o
  10   2   2      124.19      121.87     15.00 o
  11   2   2      145.48      172.01     10.22 o
  12   2   2      208.29      206.47     17.89 o
 -12   3   2        0.32        7.45      6.43 o
 -11   3   2        0.00       -4.80      4.80 o
 -10   3   2       42.47       44.18      6.71 o
  -9   3   2      130.40      133.27      4.86 o
  -8   3   2      126.92      126.42      4.19 o
  -7   3   2       24.79       24.49      2.65 o
  -6   3   2        5.21        6.04      2.00 o
  -5   3   2       11.12       15.90      1.97 o
  -4   3   2       32.30       47.01      2.39 o
  -2   3   2      842.69      927.95      7.70 o
  -1   3   2     2012.67     2181.30     14.86 o
   0   3   2     7188.73     7657.24     62.07 o
   1   3   2      304.76      268.52      3.53 o
   2   3   2      510.90      546.94      5.30 o
   3   3   2      239.47      264.80      3.59 o
   4   3   2      109.35      115.10      4.42 o
   5   3   2      164.39      173.42      4.18 o
   6   3   2     1310.27     1293.91     15.79 o
   7   3   2      451.23      434.53      9.10 o
   8   3   2       17.17       18.98      3.99 o
   9   3   2       11.21       10.91      4.20 o
  10   3   2       26.90       21.62      6.50 o
  11   3   2       17.83       34.38     14.06 o
  12   3   2       33.20       41.28      8.32 o
 -12   4   2      387.73      425.09     14.55 o
 -11   4   2      290.11      275.66     11.45 o
 -10   4   2      345.65      339.22     11.84 o
  -9   4   2      795.75      744.63     11.33 o
  -8   4   2      248.08      243.38      6.26 o
  -7   4   2      299.96      292.92      6.37 o
  -6   4   2     1207.10     1161.82     16.33 o
  -5   4   2     2795.00     2742.46     20.59 o
  -4   4   2     3931.49     3981.35     27.37 o
  -3   4   2     1418.61     1296.72     13.37 o
  -2   4   2     4528.46     4760.43     34.61 o
  -1   4   2     1505.85     1437.38     12.45 o
   0   4   2      508.41      624.99      7.98 o
   1   4   2      486.57      539.59      5.71 o
   2   4   2     1031.43     1026.87     11.91 o
   3   4   2       14.41       16.32      3.18 o
   4   4   2     1997.98     2103.84     15.68 o
   5   4   2     2065.02     2014.37     17.74 o
   6   4   2     1592.06     1610.02     18.50 o
   7   4   2     1146.92     1103.74     16.79 o
   8   4   2      341.85      342.58      8.99 o
   9   4   2      128.51      137.75      6.62 o
  10   4   2      301.68      284.08     11.57 o
  11   4   2      146.85      148.58      9.54 o
  12   4   2      254.88      281.53     31.44 o
 -12   5   2       10.87       20.36      7.14 o
 -11   5   2       10.21       16.62      6.36 o
 -10   5   2        2.83       -1.81      4.72 o
  -9   5   2       17.34       25.63      3.75 o
  -8   5   2       10.24       14.52      3.11 o
  -7   5   2       12.50        7.14      2.80 o
  -6   5   2       12.40       12.36      2.76 o
  -5   5   2      570.52      607.26      8.52 o
  -4   5   2       20.73       36.27      3.09 o
  -3   5   2      492.88      560.95      8.06 o
  -2   5   2     2006.95     2140.04     17.47 o
  -1   5   2       35.30       41.32      3.78 o
   0   5   2       82.55       83.36      3.21 o
   1   5   2       20.47       25.49      2.38 o
   2   5   2      244.47      234.42      3.50 o
   3   5   2       96.41       92.63      2.61 o
   4   5   2       38.33       44.32      2.35 o
   5   5   2        0.74        0.99      1.74 o
   6   5   2        5.16       10.48      3.38 o
   7   5   2       50.16       50.56      4.70 o
   8   5   2       79.41       85.34      5.48 o
   9   5   2       15.83       13.91      4.33 o
  10   5   2        2.61        6.50     12.00 o
  11   5   2       57.44       64.78      9.10 o
  12   5   2        1.34       16.24      7.65 o
 -12   6   2      823.58      906.58     21.92 o
 -11   6   2      124.09      136.16      9.20 o
 -10   6   2      251.17      241.95     14.58 o
  -9   6   2      549.43      548.84     14.13 o
  -8   6   2       50.74       57.59      4.40 o
  -7   6   2       97.47       88.74      4.33 o
  -6   6   2       89.08       89.45      6.09 o
  -5   6   2     2498.85     2493.59     22.33 o
  -4   6   2     1831.40     1799.92     20.66 o
  -3   6   2     1733.91     1723.03     24.49 o
  -2   6   2    16485.78    17289.36    118.11 o
  -1   6   2     1677.88     1652.68     14.22 o
   0   6   2      803.71      750.48      9.91 o
   1   6   2      242.42      250.96      5.36 o
   2   6   2      117.32       94.93      2.44 o
   3   6   2      843.45      821.71     16.32 o
   4   6   2      324.27      285.35      4.58 o
   5   6   2      508.95      521.14      6.55 o
   6   6   2     2667.06     2588.83     23.05 o
   7   6   2      230.08      227.86      7.14 o
   8   6   2      500.93      481.26     10.22 o
   9   6   2      110.22      124.15      6.40 o
  10   6   2      242.41      244.16     16.96 o
  11   6   2      317.41      318.86     28.75 o
  12   6   2      117.79      170.63     14.06 o
 -12   7   2        0.24       24.80     12.41 o
 -11   7   2       24.56       33.90      8.69 o
 -10   7   2        2.11       12.30      5.92 o
  -9   7   2        4.04        7.85      4.03 o
  -8   7   2        3.56        3.16      3.01 o
  -7   7   2       15.34       19.87      3.31 o
  -6   7   2      280.91      278.74      6.42 o
  -5   7   2       96.78       96.02      4.54 o
  -4   7   2      143.43      127.67      4.95 o
  -3   7   2        7.84        4.55      2.32 o
  -2   7   2      451.97      479.68      8.69 o
  -1   7   2      907.85      976.66      9.81 o
   0   7   2        5.60       13.58      2.59 o
   1   7   2      238.98      268.20      5.96 o
   2   7   2        0.48        3.93      1.36 o
   3   7   2      150.98      163.88      3.79 o
   4   7   2        6.41        4.74      1.95 o
   5   7   2       14.49       15.36      2.35 o
   6   7   2        3.10        7.00      2.78 o
   7   7   2        0.18       -0.49      3.32 o
   8   7   2       68.86       79.88      5.67 o
   9   7   2       11.12        4.49      4.76 o
  10   7   2        0.90       10.82     13.55 o
  11   7   2        1.20        9.76     20.89 o
 -12   8   2      139.13      178.39     10.57 o
 -11   8   2        1.62       10.13      9.00 o
 -10   8   2       58.39       74.64      8.04 o
  -9   8   2      369.52      374.76     10.11 o
  -8   8   2      227.60      220.06      6.48 o
  -7   8   2       34.81       34.18      5.94 o
  -6   8   2     1395.62     1389.70     15.69 o
  -5   8   2     2357.74     2327.40     21.81 o
  -4   8   2      568.37      498.35      9.18 o
  -3   8   2     1607.29     1639.35     18.48 o
  -2   8   2     3236.38     3242.36     30.66 o
  -1   8   2     1558.18     1486.89     13.73 o
   0   8   2      431.46      369.89      9.97 o
   1   8   2     1827.12     1828.40     19.82 o
   2   8   2      808.56      743.55      9.34 o
   3   8   2     1076.38     1066.15     10.06 o
   4   8   2      740.35      707.29      8.04 o
   6   8   2     1492.99     1458.43     15.58 o
   7   8   2      334.84      332.16     13.11 o
   8   8   2      664.12      629.92     11.91 o
   9   8   2      227.18      223.20     10.39 o
  10   8   2      288.37      276.53     17.99 o
  11   8   2      297.84      284.39     19.65 o
 -12   9   2       65.79      140.02     13.86 o
 -11   9   2       11.59       34.90      8.17 o
 -10   9   2       97.28      123.64      8.68 o
  -9   9   2        2.93        3.74      4.31 o
  -8   9   2        5.24        6.55      3.89 o
  -7   9   2      278.26      263.83      6.89 o
  -6   9   2        1.86        2.57      2.55 o
  -5   9   2      482.04      442.12      9.29 o
  -4   9   2       89.61      101.79      5.05 o
  -3   9   2       79.76       79.52      4.41 o
  -2   9   2        0.49       -2.46      2.46 o
  -1   9   2      116.97      100.85      4.58 o
   0   9   2      344.51      356.34      7.64 o
   1   9   2      174.03      182.66      5.83 o
   2   9   2       11.46       17.10      2.79 o
   3   9   2       55.74       67.28      4.56 o
   4   9   2       12.07       13.78      4.28 o
   5   9   2       19.80       27.80      4.21 o
   6   9   2       13.06       20.75      3.83 o
   7   9   2      225.77      227.53      9.27 o
   8   9   2      231.74      222.52      9.98 o
   9   9   2        0.14       -1.72      9.20 o
  10   9   2       20.58       33.30     11.79 o
  11   9   2       23.38       11.38     12.00 o
 -11  10   2       18.54       46.12     10.34 o
 -10  10   2       16.60       31.42      6.66 o
  -9  10   2      247.22      237.42      8.73 o
  -8  10   2      411.56      425.38      9.07 o
  -7  10   2      529.27      491.73      9.35 o
  -6  10   2     1238.86     1207.81     21.53 o
  -5  10   2      685.04      675.15     15.47 o
  -4  10   2      389.61      341.05     10.50 o
  -3  10   2      565.57      519.43     12.78 o
  -2  10   2      388.19      371.81     10.53 o
  -1  10   2      723.93      653.34     14.04 o
   0  10   2     1400.19     1329.02     16.95 o
   1  10   2     1866.28     1814.39     17.94 o
   2  10   2     2838.99     2760.30     31.02 o
   3  10   2      368.22      329.04      6.72 o
   4  10   2      794.95      764.21     10.62 o
   5  10   2     1105.47     1076.10     15.67 o
   6  10   2      106.88       94.40      7.10 o
   7  10   2     1276.74     1192.02     21.53 o
   8  10   2       87.20      106.16      8.89 o
   9  10   2      414.07      375.62     13.04 o
  10  10   2      266.63      264.12     18.61 o
 -11  11   2       41.75       94.52     12.41 o
 -10  11   2       40.89       82.52     10.96 o
  -9  11   2       27.43       47.75      7.33 o
  -8  11   2       65.12       69.65      6.23 o
  -7  11   2      122.18      119.32      9.10 o
  -6  11   2      547.95      501.52     13.86 o
  -5  11   2      353.34      338.05     11.24 o
  -4  11   2      332.39      336.10     11.58 o
  -3  11   2        4.04       -1.12      4.42 o
  -2  11   2      444.52      427.73     21.72 o
  -1  11   2        0.07       -3.52      3.93 o
   0  11   2      913.87      941.67     14.17 o
   1  11   2       89.81       86.94      4.23 o
   2  11   2        7.48        6.56      3.03 o
   3  11   2       56.51       68.95      4.44 o
   4  11   2       16.04       22.74      3.67 o
   5  11   2       22.64       35.42      4.85 o
   6  11   2      111.66      117.92      6.35 o
   7  11   2       23.80       29.89      6.29 o
   8  11   2       10.80       18.27      6.45 o
   9  11   2        0.06        2.78      6.07 o
  10  11   2        6.12       -5.79     10.55 o
 -10  12   2      149.35      185.94     14.27 o
  -9  12   2       85.92       94.73     14.68 o
  -8  12   2      435.38      439.78     22.65 o
  -7  12   2      295.23      313.60     11.86 o
  -6  12   2      517.81      482.65     14.04 o
  -5  12   2      119.29      132.22      8.13 o
  -4  12   2      121.35      123.84      7.80 o
  -3  12   2     1128.15     1130.62     21.42 o
  -2  12   2       29.33       35.39      6.93 o
  -1  12   2      455.22      452.10     12.82 o
   0  12   2      717.22      702.32     16.75 o
   1  12   2     2363.84     2307.79     22.34 o
   2  12   2      512.78      487.91      8.73 o
   3  12   2      366.26      345.90      7.53 o
   4  12   2      894.80      874.00     16.08 o
   5  12   2      457.69      437.21     10.32 o
   6  12   2        2.79       -3.48      3.95 o
   7  12   2      115.38      109.42      7.97 o
   8  12   2      405.47      382.61     13.19 o
   9  12   2       95.96      104.74     18.92 o
  10  12   2      114.86      115.41     15.31 o
  -9  13   2       15.18       17.79     12.41 o
  -8  13   2       13.50       18.60     21.61 o
  -7  13   2       16.52       21.81      6.20 o
  -6  13   2       39.57       51.43      7.30 o
  -5  13   2        1.34       -5.45      6.10 o
  -4  13   2       43.03       58.98      7.33 o
  -3  13   2      157.39      148.39      8.60 o
  -2  13   2        0.00       -1.03      4.68 o
  -1  13   2       65.67       78.93      7.75 o
   0  13   2      197.57      211.10      9.51 o
   1  13   2        5.54        3.49      3.15 o
   2  13   2      406.80      390.58      8.12 o
   3  13   2       74.90       86.27      4.92 o
   4  13   2       64.39       75.00      5.03 o
   5  13   2       14.55       19.69      4.88 o
   6  13   2      109.85      118.27      7.28 o
   7  13   2      173.14      167.40      9.72 o
   8  13   2       13.33       10.44      7.76 o
   9  13   2        0.04       -1.30     16.55 o
  -9  14   2      351.66      306.73     21.10 o
  -8  14   2      258.18      294.01     23.89 o
  -7  14   2      692.95      696.27     44.78 o
  -6  14   2      404.36      383.83     22.03 o
  -5  14   2      261.68      252.77     15.62 o
  -4  14   2      254.17      270.01     12.93 o
  -3  14   2      556.92      514.83     14.77 o
  -2  14   2      318.86      299.84     13.75 o
  -1  14   2      128.05      121.42      8.19 o
   0  14   2      456.45      431.96     13.38 o
   1  14   2      393.15      360.19      9.24 o
   2  14   2       18.73       18.03      3.74 o
   3  14   2      304.91      308.11      7.63 o
   4  14   2      929.04      907.01     13.29 o
   5  14   2      648.84      624.50     13.06 o
   6  14   2      230.94      225.81      8.70 o
   7  14   2      157.92      159.52      9.93 o
   8  14   2      367.65      350.17     13.74 o
   9  14   2       69.84      102.16     13.13 o
  -9  15   2       45.35       69.70     15.51 o
  -8  15   2      145.82      162.77     16.55 o
  -7  15   2        6.32       12.38     11.17 o
  -6  15   2       54.48       69.29      8.63 o
  -5  15   2        1.37       -1.77      6.11 o
  -4  15   2      146.02      131.75      9.07 o
  -3  15   2      126.37      131.45      9.18 o
  -2  15   2        6.79       14.30      6.20 o
  -1  15   2      126.20      117.66      8.55 o
   0  15   2       91.47      102.66      5.94 o
   1  15   2        1.00       -1.52      4.04 o
   2  15   2       40.38       44.40      8.03 o
   3  15   2        4.20        3.47      3.67 o
   4  15   2        4.13        4.43      4.12 o
   5  15   2        1.53       -1.71      6.74 o
   6  15   2        3.01        1.71      5.01 o
   7  15   2        2.03       -0.97      6.64 o
   8  15   2       57.66       73.35      9.42 o
   9  15   2       14.25       44.05     10.96 o
  -8  16   2       44.56       45.71     14.27 o
  -7  16   2      102.21      143.80     10.47 o
  -6  16   2      162.17      163.71     27.92 o
  -5  16   2       49.51       69.44     11.38 o
  -4  16   2      201.28      193.43     10.84 o
  -3  16   2      345.54      337.87     13.08 o
  -2  16   2      572.60      547.83     28.34 o
  -1  16   2      151.73      157.89      9.72 o
   0  16   2      330.21      330.18      9.52 o
   1  16   2      488.33      463.93     11.16 o
   2  16   2      197.76      205.45      7.93 o
   3  16   2      140.30      138.26      6.95 o
   4  16   2      794.85      801.03     14.09 o
   5  16   2      309.65      308.12     10.00 o
   6  16   2      263.95      264.91     10.10 o
   7  16   2      201.07      188.74     11.09 o
   8  16   2      201.91      230.95     12.01 o
  -7  17   2        0.08       31.02     10.55 o
  -6  17   2       19.29       45.29     17.17 o
  -5  17   2        4.50       21.91      9.82 o
  -4  17   2        7.86       16.48      7.19 o
  -3  17   2        1.90        5.87      6.45 o
  -2  17   2       14.12       12.22     11.27 o
  -1  17   2       31.07       37.60      7.86 o
   0  17   2        6.38        4.22      5.95 o
   1  17   2       29.61       43.97      7.75 o
   2  17   2        5.45       16.78      7.02 o
   3  17   2        5.41       -0.29      6.06 o
   4  17   2        3.30        8.93      6.50 o
   5  17   2        0.16       21.92     10.55 o
   6  17   2        0.25        9.53      6.80 o
  -6  18   2       63.39      108.17     13.03 o
  -5  18   2       45.92       62.75     20.89 o
  -4  18   2       39.15       71.15     28.54 o
  -3  18   2      157.59      152.02     13.44 o
  -2  18   2      545.61      555.93     17.39 o
  -1  18   2      635.38      654.68     18.82 o
   0  18   2      328.72      338.07     13.89 o
   1  18   2      636.18      596.63     17.68 o
   2  18   2      326.87      330.37     13.45 o
   3  18   2       93.96      121.54     10.23 o
   4  18   2      234.87      242.61     18.20 o
   5  18   2       23.30       51.71     12.62 o
   6  18   2      157.54      197.93     16.96 o
  -4  19   2       26.05       76.53     12.20 o
  -3  19   2        0.86       26.56     17.68 o
  -2  19   2        4.32        9.47      7.09 o
  -1  19   2      135.75      155.46     10.97 o
   0  19   2        8.77       11.51     12.51 o
   1  19   2       42.69       56.97      9.28 o
   2  19   2       31.66       43.83      8.12 o
   3  19   2        0.75       -8.38     10.03 o
   4  19   2        2.62        8.07     11.38 o
   0  20   2      196.07      216.55     17.79 o
   1  20   2      116.24      145.19     15.72 o
   2  20   2       69.09      100.52     14.89 o
   3  20   2      135.92      200.42     16.13 o
 -12   1   3      172.34      178.71     10.38 o
 -11   1   3       89.67      117.42      9.62 o
 -10   1   3      291.82      307.03      6.81 o
  -9   1   3        3.64        0.68      2.62 o
  -8   1   3      771.35      747.21     11.01 o
  -7   1   3     1709.78     1657.17     17.48 o
  -6   1   3     2091.88     2004.34     20.66 o
  -5   1   3     1072.06     1018.90     11.60 o
  -4   1   3     1787.23     1785.81     16.57 o
  -3   1   3      813.25      751.83      7.08 o
  -1   1   3      105.91      163.59      3.74 o
   0   1   3     3727.24     3761.12     41.10 o
   1   1   3     5660.04     5932.13     49.39 o
   2   1   3     3912.15     4139.56     30.55 o
   3   1   3      565.13      583.39      5.16 o
   4   1   3     2070.02     2136.25     20.43 o
   5   1   3      362.16      325.16      8.99 o
   6   1   3       40.72       41.36      5.47 o
   7   1   3        3.00        5.29      3.56 o
   8   1   3      749.45      688.35     12.39 o
   9   1   3      232.71      236.81     10.72 o
  10   1   3      649.91      569.98     10.48 o
  11   1   3      702.27      730.66     18.87 o
  12   1   3      401.29      419.09     15.35 o
 -12   2   3        0.40        9.27      6.21 o
 -11   2   3       39.11       45.58      7.09 o
 -10   2   3      265.18      246.30      6.20 o
  -9   2   3       74.23       77.60      3.98 o
  -8   2   3      352.89      337.10      6.35 o
  -7   2   3        3.88        0.18      2.14 o
  -6   2   3       50.31       63.05      3.77 o
  -5   2   3      828.20      852.13     10.40 o
  -4   2   3      117.77      134.25      3.72 o
  -3   2   3      118.08      136.99      5.18 o
  -2   2   3      275.77      274.07      4.21 o
  -1   2   3      210.66      191.09      4.17 o
   0   2   3       30.63       34.23      2.31 o
   1   2   3      336.06      369.57      4.50 o
   2   2   3      389.47      430.72      4.20 o
   3   2   3       83.78       72.53      2.08 o
   4   2   3      103.72      123.63      3.29 o
   5   2   3       38.93       55.61      4.10 o
   6   2   3      188.15      191.13      6.33 o
   7   2   3      220.13      203.90      6.85 o
   8   2   3       19.74       30.58      5.26 o
   9   2   3      176.62      152.66      6.94 o
  10   2   3        4.86        7.26      4.49 o
  11   2   3       92.40      114.97      9.79 o
  12   2   3      176.95      226.59     12.20 o
 -12   3   3       97.69      122.61      9.77 o
 -11   3   3      166.65      151.64      9.29 o
 -10   3   3       78.29       97.01      4.69 o
  -9   3   3      504.10      456.54      7.84 o
  -8   3   3      481.63      459.94      7.53 o
  -7   3   3      942.03      900.48     10.43 o
  -6   3   3     1181.86     1123.51     13.58 o
  -5   3   3     1375.65     1325.69     12.31 o
  -4   3   3      981.07      941.68     13.14 o
  -3   3   3      799.86      753.13      7.28 o
  -2   3   3     2381.18     2382.26     19.20 o
  -1   3   3      198.15      182.30      3.61 o
   0   3   3     2134.20     2149.20     17.11 o
   1   3   3     5270.72     5498.97     83.80 o
   2   3   3     1116.02     1118.90     11.19 o
   3   3   3     3109.85     3235.53     23.24 o
   4   3   3     1525.83     1424.10     13.36 o
   5   3   3     1181.41     1204.51     14.88 o
   6   3   3      466.59      457.61      9.03 o
   7   3   3      244.81      230.12      7.05 o
   8   3   3      354.30      355.16      8.95 o
   9   3   3      365.38      361.46      9.65 o
  10   3   3      101.96      119.90      7.09 o
  11   3   3      475.11      453.57     27.30 o
  12   3   3      231.75      284.97     17.89 o
 -12   4   3       22.11       40.90      7.68 o
 -11   4   3      121.44      135.74      8.99 o
 -10   4   3        6.30       13.83      3.76 o
  -9   4   3       29.76       37.56      4.16 o
  -8   4   3       44.34       50.98      4.85 o
  -7   4   3      410.45      397.65      6.75 o
  -6   4   3      139.13      121.87      3.90 o
  -5   4   3      169.99      179.94      4.26 o
  -4   4   3        2.23        0.52      1.59 o
  -3   4   3       65.70       70.20      2.56 o
  -2   4   3      536.36      591.35      8.19 o
  -1   4   3      575.91      587.59      6.97 o
   0   4   3     1156.85     1280.13     13.98 o
   1   4   3      247.56      291.84      4.23 o
   2   4   3      417.34      461.21      5.27 o
   3   4   3      622.48      616.35      6.46 o
   4   4   3      228.66      246.41      4.05 o
   5   4   3      123.41      135.23      5.33 o
   6   4   3       97.03       93.72      5.23 o
   7   4   3       17.49       21.23      4.03 o
   8   4   3      549.28      521.94     10.93 o
   9   4   3      204.67      186.97      9.21 o
  10   4   3       39.64       37.95      5.64 o
  11   4   3        1.54       -3.25      6.65 o
  12   4   3       14.17       58.33     11.58 o
 -12   5   3      120.17      153.75      9.93 o
 -11   5   3      327.65      347.27     12.87 o
 -10   5   3      102.25      105.01      6.50 o
  -9   5   3      893.89      878.38     13.05 o
  -8   5   3      270.99      265.87      6.80 o
  -7   5   3        7.77        8.13      4.15 o
  -6   5   3      275.02      277.72      6.22 o
  -4   5   3      123.17       99.97      3.21 o
  -3   5   3     2085.79     2122.10     18.09 o
  -2   5   3     1083.01     1093.54     10.63 o
  -1   5   3     6517.76     6921.11     58.09 o
   0   5   3      464.59      383.75      6.76 o
   1   5   3     2540.64     2649.85     32.18 o
   2   5   3     1852.72     1799.53     15.32 o
   3   5   3     1620.06     1552.57     12.65 o
   4   5   3     1894.51     1834.09     15.34 o
   5   5   3     1302.03     1320.82     26.32 o
   6   5   3     1130.43     1121.90     15.04 o
   7   5   3     1288.21     1211.36     29.19 o
   8   5   3      329.81      319.11      8.78 o
   9   5   3      155.10      171.51      7.32 o
  10   5   3      133.69      145.13      7.27 o
  11   5   3      149.39      156.52     18.10 o
 -12   6   3       48.01      108.38     12.62 o
 -11   6   3        7.18       14.86     10.86 o
 -10   6   3        0.44        5.84      4.39 o
  -9   6   3        8.34       16.29      3.81 o
  -8   6   3        0.04       -1.96      3.02 o
  -7   6   3       98.06       91.42      4.46 o
  -6   6   3       21.72       25.20      3.34 o
  -5   6   3        0.00       -0.43      2.20 o
  -4   6   3       57.84       54.44      3.85 o
  -3   6   3       17.12       22.70      2.30 o
  -2   6   3     1958.44     2000.31     17.14 o
  -1   6   3       62.93       67.42      3.65 o
   0   6   3     1389.91     1557.88     31.99 o
   1   6   3      130.31      132.27      4.42 o
   2   6   3      100.90      101.73      2.65 o
   3   6   3      104.52      107.57      3.04 o
   4   6   3      577.81      581.51      6.90 o
   5   6   3        0.66       -0.96      2.36 o
   6   6   3      353.15      334.28      8.03 o
   7   6   3       48.79       72.52      7.68 o
   8   6   3        2.64       15.16      4.34 o
   9   6   3       13.31       19.18      6.57 o
  10   6   3        3.68        2.91      7.55 o
  11   6   3       14.79       21.10     12.00 o
 -12   7   3      114.47      150.16     14.27 o
 -11   7   3      118.72      133.33      9.13 o
 -10   7   3      165.83      163.23      8.47 o
  -9   7   3     1094.99     1015.12     14.52 o
  -8   7   3      618.13      606.13     10.47 o
  -7   7   3      255.33      247.87      6.53 o
  -6   7   3      783.80      737.34     21.92 o
  -5   7   3     1736.38     1646.60     19.77 o
  -4   7   3      350.84      325.87      7.09 o
  -3   7   3      461.16      405.57      7.42 o
  -2   7   3      513.93      527.16      6.96 o
  -1   7   3     2524.48     2499.18     25.13 o
   0   7   3      131.74      100.28      4.37 o
   1   7   3      192.19      176.12      5.17 o
   2   7   3     2453.95     2526.83     21.91 o
   3   7   3      527.17      466.43      7.53 o
   4   7   3      754.43      724.55     15.58 o
   5   7   3     1531.74     1500.94     18.32 o
   6   7   3      119.18      127.56      7.44 o
   7   7   3     2035.97     1906.06     28.33 o
   8   7   3      192.38      202.01      9.60 o
   9   7   3      156.43      166.73     15.51 o
  10   7   3      363.80      370.01     15.82 o
  11   7   3       95.62       88.11     15.51 o
 -12   8   3        9.98       40.75     11.17 o
 -11   8   3        0.43       22.36      6.56 o
 -10   8   3       60.20       80.94      6.68 o
  -9   8   3        2.48       12.84      3.86 o
  -8   8   3       43.79       46.85      4.67 o
  -7   8   3      420.95      366.11      9.30 o
  -6   8   3        6.94        6.38      2.91 o
  -5   8   3      230.38      215.01      6.60 o
  -4   8   3      210.03      205.45      8.15 o
  -3   8   3      546.84      567.26     13.01 o
  -2   8   3        7.20       14.65      3.22 o
  -1   8   3     2032.52     2054.81     22.20 o
   0   8   3      400.28      424.42      8.31 o
   1   8   3       18.47       18.68      3.22 o
   2   8   3       25.10       33.38      3.03 o
   3   8   3      135.97      126.00      4.41 o
   5   8   3       37.42       52.84      4.75 o
   6   8   3       32.90       36.14      5.95 o
   7   8   3        1.26       -1.26      4.71 o
   8   8   3        1.13       -4.55      4.97 o
   9   8   3       27.19       22.98      6.36 o
  10   8   3       64.49       82.41      8.48 o
  11   8   3        6.92       16.34     10.96 o
 -11   9   3        7.79        9.31      7.45 o
 -10   9   3       95.95      109.13      9.04 o
  -9   9   3      600.87      581.09     12.76 o
  -8   9   3     1209.38     1119.48     17.92 o
  -7   9   3     1056.57     1027.68     16.53 o
  -6   9   3     1799.81     1694.56     27.62 o
  -5   9   3     1913.88     1919.68     29.46 o
  -4   9   3      611.08      600.93     14.18 o
  -3   9   3        4.74       -0.72      3.80 o
  -2   9   3      501.09      472.13      9.20 o
  -1   9   3       27.17       28.66      3.70 o
   0   9   3       73.58       67.26      4.52 o
   1   9   3      745.58      707.48     11.32 o
   2   9   3      785.69      755.69     10.22 o
   3   9   3      789.98      739.21     10.17 o
   4   9   3      646.96      645.95     11.38 o
   5   9   3      271.99      279.43      7.80 o
   6   9   3      537.16      515.91     13.22 o
   7   9   3       98.36      102.71      7.46 o
   8   9   3      561.36      499.67     14.42 o
   9   9   3      216.97      217.89     10.72 o
  10   9   3      177.38      162.80     10.31 o
 -11  10   3        4.21       19.23      9.93 o
 -10  10   3       34.81       54.93     23.47 o
  -9  10   3       70.87       85.42      6.23 o
  -8  10   3       57.96       67.76      7.65 o
  -7  10   3       10.22        4.98      5.12 o
  -6  10   3       10.76        7.75      5.12 o
  -5  10   3        3.83        4.72      4.77 o
  -4  10   3      243.90      236.13      9.62 o
  -3  10   3      151.12      140.34     15.00 o
  -2  10   3      118.60      115.84      7.08 o
  -1  10   3       70.52       81.87      5.01 o
   0  10   3       47.31       50.11      4.50 o
   1  10   3      155.43      176.97      6.32 o
   2  10   3       14.91       15.65      3.19 o
   3  10   3       28.89       36.34      3.67 o
   4  10   3        8.47       10.25      3.71 o
   5  10   3      128.71      132.22      7.29 o
   6  10   3       49.73       53.94      6.74 o
   7  10   3      162.59      156.32      8.55 o
   8  10   3       37.28       34.03      6.80 o
   9  10   3        1.28       -0.61      5.76 o
  10  10   3        0.00       -6.52      6.52 o
 -10  11   3       39.93       70.02     19.86 o
  -9  11   3       31.25       54.68     20.48 o
  -8  11   3      299.00      289.72     11.72 o
  -7  11   3      362.49      342.12     12.33 o
  -6  11   3      514.46      489.67     14.17 o
  -5  11   3      577.76      566.72     15.04 o
  -4  11   3      468.83      497.85     13.88 o
  -3  11   3      116.95      125.23      7.39 o
  -2  11   3     1190.85     1184.60     26.37 o
  -1  11   3        5.28       14.37      3.84 o
   0  11   3     1012.66      968.16     15.70 o
   1  11   3     1519.46     1461.28     16.31 o
   2  11   3     1031.21      983.88     12.74 o
   3  11   3      786.44      732.67     12.09 o
   4  11   3      854.66      803.36     13.49 o
   5  11   3      281.14      272.57      8.15 o
   6  11   3      446.57      434.94     13.01 o
   7  11   3       11.31        6.30      5.37 o
   8  11   3      481.79      451.21     14.28 o
   9  11   3      241.47      219.23     11.22 o
  10  11   3       39.82       32.47     11.17 o
 -10  12   3        9.28        2.90     12.41 o
  -9  12   3       17.79       29.29     15.20 o
  -8  12   3       17.31       36.96     15.31 o
  -7  12   3       17.31       11.07      9.10 o
  -6  12   3       94.89       96.39      7.83 o
  -5  12   3        0.05        1.96      4.82 o
  -4  12   3      120.66      110.46      7.53 o
  -3  12   3      470.36      410.49     12.43 o
  -2  12   3       43.41       53.47      6.65 o
  -1  12   3       99.68      111.10      5.81 o
   0  12   3       10.97       13.64      4.01 o
   1  12   3      170.44      164.36      5.59 o
   2  12   3      152.04      144.76      5.52 o
   3  12   3      104.23      108.46      5.01 o
   4  12   3        6.56        5.35      3.98 o
   5  12   3       11.25       15.26      5.28 o
   6  12   3       24.53       22.53      7.24 o
   7  12   3       30.50       31.82      6.58 o
   8  12   3       23.91       19.06      7.24 o
   9  12   3        6.11        5.51      7.39 o
  10  12   3       27.88       26.47     10.96 o
 -10  13   3       96.82       99.90     15.72 o
  -9  13   3        1.50       15.44     15.62 o
  -8  13   3       88.57      113.36      9.44 o
  -7  13   3      108.58      122.45      9.31 o
  -6  13   3      125.95      114.24      8.53 o
  -5  13   3      205.18      208.61     10.21 o
  -4  13   3      418.05      436.01     18.10 o
  -3  13   3      720.90      677.70     16.82 o
  -2  13   3     1039.37      978.45     20.47 o
  -1  13   3      333.12      319.49     11.47 o
   0  13   3      746.40      703.29     13.10 o
   1  13   3      852.30      845.72     12.35 o
   2  13   3      917.70      889.75     12.81 o
   3  13   3      174.01      167.49      5.98 o
   4  13   3      518.62      511.58     11.33 o
   5  13   3     1018.92     1028.67     16.99 o
   6  13   3       43.91       51.73     10.76 o
   7  13   3       99.15      106.66      9.14 o
   8  13   3      245.86      248.46     11.97 o
   9  13   3       99.79      109.19     10.62 o
  -9  14   3       13.33        3.93     12.20 o
  -8  14   3        2.75       10.13      8.17 o
  -7  14   3        8.44       23.42     17.27 o
  -6  14   3        2.06       -4.74     12.51 o
  -5  14   3       58.01       70.45      9.31 o
  -4  14   3       48.64       43.31      7.15 o
  -3  14   3        2.26       -2.48      4.96 o
  -2  14   3       38.94       50.86      7.11 o
  -1  14   3      267.99      249.41     10.67 o
   0  14   3        4.70        6.63      5.62 o
   1  14   3      577.49      558.91     10.18 o
   2  14   3      153.01      149.32      5.93 o
   3  14   3       21.78       20.25      4.05 o
   4  14   3       10.04       12.12      4.52 o
   5  14   3      318.76      314.48      9.77 o
   6  14   3       23.04       29.69      7.02 o
   7  14   3      333.46      308.47     12.72 o
   8  14   3        0.92        4.88     12.41 o
  -8  15   3       93.06      107.52     14.17 o
  -7  15   3       56.39      101.17     17.89 o
  -6  15   3       92.84      105.02      9.49 o
  -5  15   3      215.34      210.56     11.22 o
  -4  15   3      197.83      188.77     10.50 o
  -3  15   3      910.70      867.37     20.61 o
  -2  15   3      558.26      520.21     30.61 o
  -1  15   3      958.61      923.15     20.91 o
   0  15   3       83.75       97.81      7.61 o
   1  15   3      501.25      478.79      9.72 o
   2  15   3      225.06      223.24      6.97 o
   3  15   3        8.49       15.14      4.33 o
   4  15   3      207.25      223.03      8.46 o
   5  15   3      460.69      461.02     11.93 o
   6  15   3      129.77      135.71     11.17 o
   7  15   3      106.02      123.87     10.50 o
   8  15   3      207.24      208.51     12.05 o
  -7  16   3      135.36      169.61     22.96 o
  -6  16   3       76.61       98.17     10.36 o
  -5  16   3       21.88       38.76      8.04 o
  -4  16   3       37.80       39.64      7.69 o
  -3  16   3       11.21       13.17      6.87 o
  -2  16   3        2.75        5.75      6.62 o
  -1  16   3       11.27       14.97      6.60 o
   0  16   3       14.24       29.92      5.54 o
   1  16   3        5.17       17.57      7.55 o
   2  16   3       10.89       19.23      4.37 o
   3  16   3      105.78      113.25      6.14 o
   4  16   3       65.12       78.87      6.78 o
   5  16   3       17.97       18.17      5.41 o
   6  16   3        7.50        8.73      6.95 o
   7  16   3       10.47        8.89     11.58 o
  -7  17   3        3.81       46.74     11.38 o
  -6  17   3       19.03       59.36     12.00 o
  -5  17   3      159.67      169.75     19.55 o
  -4  17   3       44.03       60.19     11.58 o
  -3  17   3      231.75      253.58     12.51 o
  -2  17   3      659.72      635.17     18.49 o
  -1  17   3      665.46      674.30     18.87 o
   0  17   3      162.31      169.66      7.69 o
   1  17   3      293.39      294.05      9.60 o
   2  17   3       95.88      107.39      7.24 o
   3  17   3       51.07       56.81      5.45 o
   4  17   3        4.44       23.40      5.94 o
   5  17   3      161.97      156.42     10.52 o
   6  17   3      103.84      129.06     16.75 o
  -5  18   3        1.73       30.20     10.34 o
  -4  18   3       11.82       45.68     22.44 o
  -3  18   3       29.99       37.26      8.89 o
  -2  18   3       11.92       15.19      9.82 o
  -1  18   3       31.59       45.87      8.80 o
   0  18   3       17.57       19.56      7.42 o
   1  18   3        2.50       -0.82      6.65 o
   2  18   3       45.75       63.21      8.83 o
   3  18   3       36.80       57.08     12.41 o
   4  18   3       44.86       70.94     13.24 o
   5  18   3        0.93       21.92     11.79 o
  -2  19   3      178.83      192.14     18.20 o
  -1  19   3      406.71      399.15     15.64 o
   0  19   3       49.98       63.44      9.18 o
   1  19   3      109.79      124.34     10.04 o
   2  19   3      223.99      248.02     12.43 o
 -12   0   4       40.11       81.08     12.62 o
 -11   0   4      292.10      304.66     17.37 o
 -10   0   4       33.73       39.03      6.06 o
  -9   0   4      267.24      257.72     10.01 o
  -8   0   4      145.86      141.70      7.46 o
  -7   0   4      759.96      720.54     15.28 o
  -6   0   4     1494.00     1487.13     23.01 o
  -5   0   4     1111.29     1099.56     23.47 o
  -4   0   4      597.73      576.74     11.59 o
  -3   0   4     1052.28      974.85     16.75 o
  -2   0   4     1379.54     1413.46     28.96 o
  -1   0   4      930.13      968.99     21.51 o
   0   0   4        5.44        8.27      3.52 o
   1   0   4     5457.04     5627.99     58.60 o
   2   0   4     2845.18     2915.95     32.69 o
   3   0   4      310.09      315.89     17.27 o
   4   0   4     1776.88     1684.61     31.85 o
   5   0   4     1681.87     1657.31     32.89 o
   6   0   4     1384.61     1349.97     30.20 o
   7   0   4      297.19      301.56     14.89 o
   8   0   4     1031.13     1026.69     28.34 o
   9   0   4     1653.09     1501.92     25.53 o
  10   0   4       42.51       77.82      8.00 o
  11   0   4       56.39       64.73      7.75 o
  12   0   4      296.55      406.83     21.92 o
 -12   1   4       12.78       29.84      9.20 o
 -11   1   4        8.94       21.99      3.86 o
 -10   1   4       31.24       47.53      4.53 o
  -9   1   4      184.79      169.43      5.92 o
  -8   1   4        6.33        4.33      3.08 o
  -7   1   4        0.20       -2.42      2.42 o
  -6   1   4      145.77      148.69      4.93 o
  -5   1   4      268.40      265.69      5.86 o
  -4   1   4      162.07      171.16      4.42 o
  -3   1   4      273.49      284.23      4.78 o
  -2   1   4        7.22        6.49      1.88 o
  -1   1   4      295.63      340.98      6.31 o
   0   1   4      109.27      126.43      8.48 o
   1   1   4     1367.17     1478.89     15.42 o
   2   1   4      316.61      326.11      6.57 o
   3   1   4       51.91       69.82      3.25 o
   4   1   4      183.95      195.16      6.87 o
   5   1   4       18.35       32.37      4.83 o
   6   1   4       80.90       90.82      7.02 o
   7   1   4      441.25      396.76      9.34 o
   8   1   4      133.88      124.65      6.50 o
   9   1   4       43.17       49.43      6.68 o
  10   1   4        6.23       23.10      4.32 o
  11   1   4        0.67        9.43      4.40 o
  12   1   4        2.74       22.54     11.79 o
 -12   2   4       29.14       49.75      9.62 o
 -11   2   4      187.72      209.49      7.63 o
 -10   2   4       73.54       91.69      4.71 o
  -9   2   4      447.54      425.83      7.85 o
  -8   2   4      598.63      530.36      8.70 o
  -7   2   4      872.97      848.84     11.93 o
  -6   2   4     1183.95     1136.13     13.75 o
  -5   2   4     1186.99     1148.65     13.25 o
  -4   2   4      693.86      622.12      8.67 o
  -3   2   4      633.63      548.30     11.48 o
  -2   2   4     1895.72     1954.32     29.44 o
  -1   2   4     1285.04     1377.51     15.12 o
   0   2   4      307.32      245.92      5.28 o
   2   2   4     2975.47     3043.51     19.11 o
   3   2   4      125.49      114.23      2.81 o
   4   2   4      617.79      593.45      9.58 o
   5   2   4     1433.00     1406.98     17.15 o
   6   2   4      369.68      344.69      8.27 o
   7   2   4      185.68      200.64      7.01 o
   8   2   4      933.69      904.09     25.02 o
   9   2   4      652.60      626.41     12.91 o
  10   2   4      149.11      140.90      7.56 o
  11   2   4      131.19      165.80      8.68 o
  12   2   4      237.64      290.39     17.99 o
 -12   3   4       46.97       82.94     12.82 o
 -11   3   4       49.21       64.32      5.28 o
 -10   3   4       26.84       40.68      4.12 o
  -9   3   4        1.30        1.10      3.03 o
  -8   3   4        0.12       -1.97      2.61 o
  -7   3   4      155.70      136.03      4.39 o
  -6   3   4       62.82       69.21      3.45 o
  -5   3   4      190.56      203.63      4.27 o
  -4   3   4        3.60        3.48      2.26 o
  -3   3   4       31.38       40.51      2.56 o
  -2   3   4       14.08       18.48      2.52 o
  -1   3   4      434.93      470.22      6.49 o
   0   3   4      216.28      235.87      4.39 o
   1   3   4      137.09      120.15      2.75 o
   2   3   4      198.81      204.71      3.69 o
   3   3   4      274.95      314.69      4.62 o
   4   3   4        1.92       -1.61      2.78 o
   5   3   4     1037.20     1032.47     16.72 o
   6   3   4      309.65      290.79      7.74 o
   7   3   4       69.58       77.78     10.23 o
   8   3   4      243.22      222.83      8.01 o
   9   3   4        0.49       -4.27      4.27 o
  10   3   4       27.95       28.24      5.72 o
  11   3   4       70.14      102.92     10.56 o
  12   3   4       17.86       87.70     12.41 o
 -12   4   4      257.60      303.21     18.41 o
 -11   4   4       73.00       96.89      9.77 o
 -10   4   4      812.32      793.35     11.45 o
  -9   4   4      682.01      638.97      9.86 o
  -8   4   4     1386.41     1335.74     14.49 o
  -7   4   4      355.58      346.51      6.59 o
  -6   4   4      243.44      238.09      5.30 o
  -4   4   4      333.70      308.78      5.98 o
  -3   4   4      396.49      354.92      5.13 o
  -2   4   4     2916.61     3021.81     24.31 o
  -1   4   4     2844.55     2906.68     32.75 o
   0   4   4     1631.12     1641.79     16.51 o
   1   4   4      456.57      417.63      5.73 o
   2   4   4     1742.79     1862.65     15.03 o
   3   4   4       26.83       23.57      2.16 o
   4   4   4        5.88        8.89      2.90 o
   5   4   4     1103.26     1057.30     14.41 o
   6   4   4       61.06       71.54      5.03 o
   7   4   4      413.79      384.25      9.30 o
   8   4   4      851.63      815.88     14.17 o
   9   4   4      242.36      272.94      9.02 o
  10   4   4      217.84      220.76     10.90 o
  11   4   4      229.33      252.88     11.97 o
 -12   5   4       21.84       68.05     11.79 o
 -11   5   4       50.86       71.72      6.64 o
 -10   5   4        1.87       10.57      4.09 o
  -9   5   4       54.31       68.25      5.13 o
  -8   5   4      180.16      179.65      5.31 o
  -7   5   4       35.31       39.71      3.34 o
  -6   5   4      231.50      214.30      5.82 o
  -5   5   4       20.45       25.36      3.49 o
  -4   5   4      105.19      109.89      4.01 o
  -3   5   4       25.47       22.56      2.18 o
  -2   5   4     1354.74     1395.35     13.78 o
  -1   5   4      121.31      130.86      4.56 o
   0   5   4      277.14      270.83      4.41 o
   1   5   4      532.33      566.74      8.94 o
   2   5   4       51.75       57.84      3.77 o
   3   5   4       21.45       40.42      2.98 o
   4   5   4        7.65       11.13      3.00 o
   5   5   4      559.28      552.33     23.99 o
   6   5   4      116.31      115.69      7.06 o
   7   5   4       15.95       15.34      5.36 o
   8   5   4       20.93       30.32      5.61 o
   9   5   4       79.84       86.41      8.50 o
  10   5   4       40.99       49.85      7.85 o
  11   5   4       80.17      108.24     17.37 o
 -12   6   4      419.77      481.50     21.92 o
 -11   6   4      171.69      175.90      9.53 o
 -10   6   4      433.48      456.06     10.00 o
  -9   6   4      710.37      700.37     13.18 o
  -8   6   4     1176.83     1110.71     19.26 o
  -7   6   4        4.21        5.04      2.97 o
  -6   6   4       31.29       38.79      4.90 o
  -5   6   4      574.10      555.66     10.28 o
  -4   6   4      153.31      139.24      7.54 o
  -3   6   4       11.44       12.74      3.65 o
  -2   6   4     3168.97     3236.61     40.86 o
  -1   6   4     2701.33     2610.45     26.26 o
   0   6   4     1979.78     2011.53     23.76 o
   1   6   4     1589.34     1543.28     17.69 o
   2   6   4      796.76      770.56      9.72 o
   3   6   4      926.23      888.48     10.58 o
   4   6   4       27.44       32.86      3.57 o
   5   6   4      278.48      281.39      9.65 o
   6   6   4      648.46      612.64     14.32 o
   7   6   4      247.35      232.70      9.72 o
   8   6   4      637.77      593.69     19.44 o
   9   6   4      448.40      461.33     14.40 o
  10   6   4       61.86       68.89     16.65 o
  11   6   4      296.98      332.58     18.41 o
 -11   7   4       10.15       29.13      7.16 o
 -10   7   4       70.37      108.46      7.13 o
  -9   7   4        0.33        6.75      4.05 o
  -8   7   4        0.55        4.24      3.60 o
  -7   7   4      176.50      166.34      6.59 o
  -6   7   4      638.56      585.41     14.62 o
  -5   7   4      289.69      288.09     10.13 o
  -4   7   4       58.51       72.73      6.04 o
  -3   7   4      116.51      114.49      5.10 o
  -2   7   4      213.39      217.35      9.69 o
  -1   7   4      657.21      669.46     11.30 o
   0   7   4      151.71      161.85      5.52 o
   1   7   4       16.62       17.32      3.26 o
   2   7   4       11.04        8.86      2.65 o
   3   7   4      169.18      174.23      6.85 o
   4   7   4       28.64       27.25      3.83 o
   5   7   4      213.49      208.16      8.70 o
   6   7   4      409.93      380.46     11.48 o
   7   7   4        4.27        1.48      4.88 o
   8   7   4       81.54       94.00      8.72 o
   9   7   4        7.71       11.48      6.29 o
  10   7   4        9.86       10.40     12.72 o
  11   7   4       25.01       24.41     10.76 o
 -11   8   4      166.82      166.91     15.31 o
 -10   8   4       38.88       58.79     10.10 o
  -9   8   4      446.26      430.75     11.26 o
  -8   8   4      614.88      608.45     13.04 o
  -7   8   4       50.74       61.21      7.17 o
  -6   8   4      100.66       99.55      6.95 o
  -5   8   4      571.26      537.51     17.68 o
  -4   8   4      147.74      146.70      7.52 o
  -3   8   4       29.81       33.89      3.84 o
  -2   8   4     1039.72      996.97     14.16 o
  -1   8   4     2135.22     2084.08     23.10 o
   0   8   4     1818.27     1740.07     20.20 o
   1   8   4     2058.29     1967.62     22.06 o
   2   8   4     2340.19     2360.27     21.88 o
   3   8   4     1324.35     1319.17     14.60 o
   4   8   4      490.40      472.20      9.59 o
   5   8   4      206.26      203.00     12.00 o
   6   8   4      325.80      307.36     10.89 o
   7   8   4       77.58       85.38      7.75 o
   8   8   4      222.87      208.69     10.10 o
   9   8   4      254.23      265.13     11.80 o
  10   8   4       91.83      101.64      9.62 o
 -11   9   4        0.62       12.82     11.17 o
 -10   9   4        0.63       16.00      5.48 o
  -9   9   4       24.33       40.13     16.03 o
  -8   9   4       12.49        6.71      5.68 o
  -7   9   4        8.18        7.64      5.47 o
  -6   9   4      419.24      350.33     11.98 o
  -5   9   4        0.08       -5.58      5.58 o
  -4   9   4      599.32      546.43     14.18 o
  -3   9   4      682.28      675.64     11.65 o
  -2   9   4     2198.32     2148.72     24.28 o
  -1   9   4      149.51      128.73      5.84 o
   0   9   4       71.81       77.38      4.93 o
   1   9   4      190.20      169.52      6.08 o
   2   9   4      374.40      360.76      7.24 o
   3   9   4       45.79       52.72      4.05 o
   5   9   4      102.25      104.96      7.38 o
   6   9   4      211.88      209.10      9.58 o
   7   9   4      145.93      139.47      8.76 o
   8   9   4       27.37       30.04      6.74 o
   9   9   4        3.21       -1.24      6.58 o
  10   9   4        4.06        2.68      9.93 o
 -10  10   4       30.18       42.11     14.17 o
  -9  10   4      106.04      112.65      8.90 o
  -8  10   4      188.90      197.40     10.30 o
  -7  10   4      425.79      382.62     12.93 o
  -6  10   4      213.40      197.74      9.43 o
  -5  10   4      688.67      633.35     16.08 o
  -4  10   4      388.76      385.31     12.13 o
  -3  10   4      355.72      347.05     11.48 o
  -2  10   4      146.11      145.61      6.15 o
  -1  10   4     1163.76     1087.84     15.81 o
   0  10   4      497.07      490.04     10.13 o
   1  10   4      956.87      892.56     13.90 o
   2  10   4     2121.66     2046.30     20.61 o
   3  10   4      585.42      573.51     11.18 o
   4  10   4      612.93      549.95     11.14 o
   5  10   4      769.77      722.96     16.45 o
   6  10   4       56.01       68.08     15.20 o
   7  10   4      165.80      145.30      9.13 o
   8  10   4      181.27      178.08      9.94 o
   9  10   4       99.84       97.10      9.60 o
  10  10   4      238.39      264.12     17.58 o
 -10  11   4        6.14       17.99     11.38 o
  -9  11   4       33.62       33.67     20.58 o
  -8  11   4       26.56       30.46      8.58 o
  -7  11   4      112.01      124.14     12.93 o
  -6  11   4        0.55        0.77      4.66 o
  -5  11   4      277.25      261.64     13.03 o
  -4  11   4      105.35       89.54      7.30 o
  -3  11   4      372.90      357.18     11.92 o
  -2  11   4        3.23        1.98      3.49 o
  -1  11   4      799.90      743.98     13.06 o
   0  11   4      113.81      126.54      6.04 o
   1  11   4      367.01      337.48      8.78 o
   2  11   4        4.17        6.35      3.20 o
   3  11   4       45.12       53.57      5.17 o
   4  11   4       33.26       33.06      4.67 o
   5  11   4       75.20       93.00      8.03 o
   6  11   4      175.68      163.44      9.18 o
   7  11   4        0.24        2.88      6.93 o
   8  11   4        0.39        2.00      6.50 o
   9  11   4        0.01       -2.46      7.21 o
  -9  12   4      102.75      140.43     16.75 o
  -8  12   4       91.34      105.86      9.89 o
  -7  12   4      475.01      422.92     17.89 o
  -6  12   4      500.84      446.26     21.61 o
  -5  12   4      370.69      343.02     12.50 o
  -4  12   4      892.99      885.00     20.03 o
  -3  12   4      595.40      598.75     16.01 o
  -2  12   4      207.53      193.00      7.12 o
  -1  12   4      371.00      370.57      9.49 o
   0  12   4       10.09        8.38      4.17 o
   1  12   4      353.81      337.26      7.78 o
   2  12   4      348.63      333.57      7.80 o
   3  12   4       96.93       96.89      6.02 o
   4  12   4      551.21      499.37     11.30 o
   5  12   4      509.40      512.10     14.33 o
   6  12   4      438.60      424.75     13.82 o
   7  12   4      137.34      144.40      9.82 o
   8  12   4      218.62      195.13     10.67 o
   9  12   4      243.09      213.03     16.13 o
  -9  13   4        9.97       53.15     11.17 o
  -8  13   4       52.86       96.19      9.19 o
  -7  13   4      119.85      129.83      9.54 o
  -6  13   4       36.75       43.57     10.65 o
  -5  13   4        0.05       -2.45      5.34 o
  -4  13   4        8.90       10.28      6.00 o
  -3  13   4       71.52      102.13      8.92 o
  -2  13   4       10.60       24.44      6.65 o
  -1  13   4      152.72      147.72      6.91 o
   0  13   4       51.79       53.08      5.55 o
   1  13   4       17.96       20.01      3.81 o
   2  13   4       90.51       91.59      5.14 o
   3  13   4       68.04       77.29      6.16 o
   4  13   4      253.92      228.26      8.23 o
   5  13   4       44.91       47.65      7.34 o
   6  13   4      133.60      132.31      9.29 o
   7  13   4       17.28        1.89      6.94 o
   8  13   4      154.10      165.53     10.75 o
  -8  14   4      197.81      199.27     25.03 o
  -7  14   4      316.08      324.43     28.96 o
  -6  14   4      315.06      295.51     34.33 o
  -5  14   4      333.41      309.41     12.70 o
  -4  14   4      597.54      551.89     28.96 o
  -3  14   4      535.99      531.88     15.94 o
  -2  14   4      598.11      535.76     25.13 o
  -1  14   4      127.33      129.97      8.48 o
   0  14   4       71.92       83.75      6.59 o
   1  14   4      135.24      139.07      5.76 o
   2  14   4       26.71       35.58      4.57 o
   3  14   4       88.40       96.35      6.26 o
   4  14   4      185.44      193.97      8.00 o
   5  14   4      315.16      300.90     11.99 o
   6  14   4      484.16      476.03     21.10 o
   7  14   4      121.82      134.15     10.86 o
  -8  15   4       13.99      103.21     12.00 o
  -7  15   4       45.26       84.10      9.77 o
  -6  15   4       18.56       22.85     13.55 o
  -5  15   4        3.67       14.00      7.27 o
  -4  15   4       29.57       29.53     12.41 o
  -3  15   4        9.42        0.64      6.41 o
  -2  15   4       44.51       57.00      8.33 o
  -1  15   4       19.22       38.56     13.75 o
   0  15   4       89.77      110.15      7.55 o
   1  15   4        0.46       -3.59      3.59 o
   2  15   4        4.65        9.19      4.10 o
   3  15   4        0.06        8.42      4.44 o
   4  15   4       19.62       16.17      7.55 o
   5  15   4       69.34       73.31      8.92 o
   6  15   4       10.84        7.21     10.76 o
  -6  16   4       53.51       70.53     16.03 o
  -5  16   4      192.01      220.74     41.06 o
  -4  16   4      208.95      186.86     10.73 o
  -3  16   4      213.54      206.90     15.10 o
  -2  16   4      389.78      372.25     14.33 o
  -1  16   4      257.78      252.78     11.99 o
   0  16   4      303.34      291.92      9.75 o
   1  16   4       64.40       90.70      6.45 o
   2  16   4      186.23      176.62      6.89 o
   3  16   4      224.24      231.05      8.90 o
   4  16   4       57.39       76.92      7.56 o
   5  16   4      405.02      408.98     14.68 o
   6  16   4      227.32      217.38     16.13 o
  -5  17   4       27.16       46.54     11.58 o
  -4  17   4        4.10       20.11     12.41 o
  -3  17   4        1.76       14.95     15.10 o
  -2  17   4       18.68       25.94      7.89 o
  -1  17   4        0.47       -1.61      6.71 o
   0  17   4        9.81       15.69      5.95 o
   1  17   4        1.78       14.97      5.17 o
   2  17   4        0.24        7.04      4.31 o
   3  17   4       70.15       89.20      8.98 o
   4  17   4        8.18        6.29      6.99 o
   5  17   4       10.29       14.89     10.96 o
  -3  18   4       32.45       14.68     13.03 o
  -2  18   4      161.53      159.06     11.18 o
  -1  18   4      280.32      307.23     15.72 o
   0  18   4      289.74      310.50     10.52 o
   1  18   4       50.85       78.17      8.97 o
   2  18   4      321.34      363.93     13.72 o
   3  18   4      285.06      312.15     12.89 o
   4  18   4       71.43       99.37     12.10 o
   0  19   4      166.65      193.59     16.55 o
   1  19   4        0.03        3.93     10.55 o
   2  19   4        4.41        7.86      8.89 o
 -11   1   5      557.64      565.23     10.13 o
 -10   1   5      521.98      512.05      9.32 o
  -9   1   5       58.49       84.89      5.52 o
  -8   1   5      517.07      482.45      9.59 o
  -7   1   5      796.91      713.69     11.31 o
  -6   1   5      154.07      137.08      4.84 o
  -5   1   5     1201.36     1139.17     13.81 o
  -4   1   5     1078.28     1013.30     18.50 o
  -3   1   5      910.87      838.58     11.41 o
  -2   1   5      767.77      737.48     14.90 o
  -1   1   5     1374.01     1377.83     16.12 o
   0   1   5      465.08      456.99      7.99 o
   1   1   5       54.91       46.21      2.84 o
   2   1   5     1248.60     1274.49     12.71 o
   3   1   5     1172.24     1168.27     17.47 o
   4   1   5        8.88        9.82      4.09 o
   5   1   5     2313.98     2320.73     30.56 o
   6   1   5      753.62      752.05     12.73 o
   7   1   5      301.54      287.59      8.56 o
   8   1   5      203.86      211.02      8.07 o
   9   1   5      279.48      280.01      9.36 o
  10   1   5      108.32      129.45      6.70 o
  11   1   5        5.46       10.13      6.48 o
 -11   2   5       26.68       51.22      4.69 o
 -10   2   5       15.92       34.36      4.18 o
  -9   2   5      235.09      226.53      6.19 o
  -8   2   5      186.51      174.47      4.90 o
  -7   2   5      200.27      193.57      5.99 o
  -6   2   5        9.84        9.36      2.87 o
  -5   2   5      161.18      162.23      5.81 o
  -4   2   5       20.07       28.85      4.53 o
  -3   2   5       18.66       19.81      3.99 o
  -2   2   5       27.21       45.27      5.07 o
  -1   2   5      943.89      947.50     12.61 o
   0   2   5       19.78       37.58      3.24 o
   1   2   5       37.69       53.38      3.34 o
   2   2   5      132.73      167.77      3.27 o
   3   2   5      189.90      200.40      5.72 o
   4   2   5        6.47       11.89      3.24 o
   5   2   5      273.75      260.02      7.44 o
   6   2   5       27.45       33.00      5.34 o
   7   2   5      384.60      348.32     10.23 o
   8   2   5      105.46      113.74      7.12 o
   9   2   5        0.81       -4.74      4.74 o
  10   2   5        0.11       10.35      9.31 o
  11   2   5       25.30       48.08     13.34 o
 -11   3   5      548.26      524.46      9.90 o
 -10   3   5      175.84      189.76      6.11 o
  -9   3   5      162.86      169.79      5.60 o
  -8   3   5      577.71      540.66      8.94 o
  -7   3   5      110.69      109.33      4.27 o
  -6   3   5       20.96       26.84      3.45 o
  -4   3   5      702.22      679.38     11.29 o
  -3   3   5      660.06      616.89      9.79 o
  -2   3   5     1024.54      963.92     13.19 o
  -1   3   5     3770.03     3840.46     27.35 o
   0   3   5     1107.87     1125.97     11.91 o
   1   3   5      791.89      789.35      8.08 o
   2   3   5     1543.45     1588.64     18.55 o
   3   3   5     1009.23     1001.68     13.20 o
   4   3   5      545.91      537.07      9.61 o
   5   3   5      310.70      300.69      7.79 o
   6   3   5     1714.37     1627.70     40.96 o
   7   3   5      156.23      146.01      8.45 o
   8   3   5       44.71       52.41      6.90 o
   9   3   5      534.05      505.95     14.95 o
  10   3   5       37.94       60.56      8.35 o
  11   3   5        8.19        6.90     11.48 o
 -11   4   5       42.07       58.70      6.69 o
 -10   4   5      127.88      121.39      5.62 o
  -9   4   5      251.85      244.48      6.52 o
  -8   4   5       41.69       52.48      4.83 o
  -7   4   5      115.64      115.75      4.43 o
  -6   4   5       13.53       13.70      3.51 o
  -5   4   5       53.34       52.95      3.62 o
  -4   4   5       85.65       87.11      3.81 o
  -3   4   5       76.39       73.97      3.67 o
  -2   4   5        4.28       -0.11      2.10 o
  -1   4   5      455.91      441.49      9.28 o
   0   4   5      460.86      473.98      7.14 o
   1   4   5        0.01        1.53      2.08 o
   2   4   5       12.79        8.11      2.37 o
   3   4   5        6.02        7.78      3.38 o
   4   4   5      270.79      252.23      9.62 o
   5   4   5        1.30        0.12      4.36 o
   6   4   5      217.02      195.00      8.92 o
   7   4   5      288.15      248.02      9.87 o
   8   4   5       30.15       37.34      6.76 o
   9   4   5        1.04       -1.05      7.65 o
  10   4   5        0.52       -6.10      6.51 o
  11   4   5       13.45       29.37     10.55 o
 -11   5   5      339.11      367.72     26.16 o
 -10   5   5       29.17       40.70      5.81 o
  -9   5   5      409.19      412.31      9.40 o
  -8   5   5      480.27      456.31      9.47 o
  -7   5   5      118.69      122.48      5.94 o
  -6   5   5       31.41       43.32      4.95 o
  -5   5   5      119.14      130.05      5.78 o
  -4   5   5     2004.29     2025.83     23.56 o
  -3   5   5       49.37       57.27      3.76 o
  -2   5   5     1738.00     1649.42     16.29 o
  -1   5   5     2935.30     2891.80     49.85 o
   0   5   5     1243.38     1177.75     15.14 o
   1   5   5      127.74      118.89      4.65 o
   2   5   5      712.68      681.48     13.53 o
   3   5   5      433.83      416.50      8.55 o
   4   5   5      419.54      417.81     11.41 o
   5   5   5      305.90      301.17     10.23 o
   6   5   5     1987.56     1906.38     28.74 o
   7   5   5      706.11      654.42     15.79 o
   8   5   5      482.68      454.12     19.75 o
   9   5   5      556.57      513.67     15.40 o
  10   5   5      175.88      189.62     11.22 o
 -11   6   5       16.97       46.00     12.82 o
 -10   6   5        6.21       13.89      6.93 o
  -9   6   5        3.25       17.00      4.91 o
  -8   6   5      113.97       98.24      7.75 o
  -7   6   5       59.47       58.42      9.93 o
  -6   6   5       27.22       26.68      4.05 o
  -5   6   5       94.86      100.72      5.08 o
  -4   6   5      272.61      263.14      7.67 o
  -3   6   5        0.36       -0.91      3.00 o
  -2   6   5      224.58      225.73      6.45 o
  -1   6   5       36.64       41.11      4.79 o
   0   6   5      277.02      272.43      6.96 o
   1   6   5      196.84      199.83      6.04 o
   2   6   5       56.37       63.70      4.93 o
   3   6   5       77.09       82.76      4.82 o
   4   6   5       33.72       44.94      5.55 o
   5   6   5       10.49        5.95      5.69 o
   6   6   5       66.35       73.17      7.31 o
   7   6   5        8.52        3.79      5.39 o
   8   6   5       94.11      104.34      9.16 o
   9   6   5       16.04       24.42     11.69 o
  10   6   5        6.51       23.15      7.94 o
 -11   7   5       22.28       23.79     11.79 o
 -10   7   5      118.59      132.24      8.69 o
  -9   7   5      180.81      166.28      9.72 o
  -8   7   5      489.14      490.82     14.91 o
  -7   7   5      546.49      500.43     14.55 o
  -6   7   5       52.25       69.82      7.38 o
  -5   7   5      903.41      875.10     27.30 o
  -4   7   5     1756.34     1597.72     38.57 o
  -3   7   5      323.80      295.97      7.55 o
  -2   7   5      609.35      577.02     10.54 o
  -1   7   5     2364.18     2285.14     28.54 o
   0   7   5      739.37      704.64     14.13 o
   1   7   5       20.28       22.30      3.67 o
   2   7   5      613.37      580.78      9.00 o
   3   7   5      208.83      196.93      6.55 o
   4   7   5       95.42      100.29      6.71 o
   5   7   5      184.73      180.61      8.55 o
   6   7   5      603.59      568.15     14.70 o
   7   7   5      384.27      367.39     12.57 o
   8   7   5      584.33      532.86     15.63 o
   9   7   5      261.87      260.49     12.05 o
  10   7   5      364.11      331.34     18.41 o
 -10   8   5        1.28       11.65     16.44 o
  -9   8   5        0.02        6.40      6.10 o
  -8   8   5       11.57       17.76      6.36 o
  -7   8   5       38.86       53.16      7.65 o
  -6   8   5       72.08       82.61      7.82 o
  -5   8   5       34.42       43.25      6.50 o
  -4   8   5       89.74       80.59      6.51 o
  -3   8   5      693.73      632.17     11.41 o
  -2   8   5      550.41      547.91     10.56 o
  -1   8   5     1017.87      963.13     14.40 o
   0   8   5      550.46      506.71     10.01 o
   1   8   5       66.08       63.43      4.92 o
   2   8   5        0.31       -0.44      2.86 o
   3   8   5        0.09       10.76      6.78 o
   4   8   5        2.74        3.85      4.36 o
   5   8   5      188.14      183.69      8.99 o
   6   8   5        5.51        2.83      5.17 o
   7   8   5      126.38      112.31      8.63 o
   8   8   5        0.58       -4.32      9.93 o
   9   8   5       34.76       47.22      8.39 o
 -10   9   5       35.53       45.56      8.03 o
  -9   9   5       57.82       78.46     13.55 o
  -8   9   5      403.67      384.71     13.74 o
  -7   9   5      285.55      277.50     17.89 o
  -6   9   5      304.03      293.88     11.61 o
  -5   9   5      801.89      759.54     20.89 o
  -4   9   5     1284.14     1214.92     23.25 o
  -3   9   5      610.24      604.16     11.49 o
  -2   9   5      526.62      515.17     10.49 o
  -1   9   5     1189.05     1151.76     16.53 o
   0   9   5      490.49      484.95     10.15 o
   1   9   5      310.39      311.28     10.48 o
   2   9   5      294.83      286.39      6.83 o
   3   9   5      496.89      473.82     10.27 o
   4   9   5       22.39       30.42      5.34 o
   5   9   5       94.79      103.82      7.53 o
   6   9   5      144.30      134.40      9.20 o
   7   9   5       90.17      101.11      8.39 o
   8   9   5       79.09       73.73      8.86 o
   9   9   5      346.98      311.49     13.43 o
 -10  10   5        1.89       33.92     11.79 o
  -9  10   5       30.77       63.38      8.74 o
  -8  10   5       52.65       76.37      8.92 o
  -7  10   5       80.45       93.10      8.89 o
  -6  10   5       16.38       10.83      6.00 o
  -5  10   5       26.56       37.85      6.58 o
  -4  10   5      118.31       98.93      7.86 o
  -3  10   5        0.38        0.73      3.62 o
  -2  10   5      626.48      609.74     11.72 o
  -1  10   5       46.55       63.53      5.32 o
   0  10   5       60.50       75.92      5.71 o
   1  10   5     1029.81      971.88     15.43 o
   2  10   5      290.41      262.84      8.46 o
   3  10   5       72.14       74.58      5.72 o
   4  10   5       43.86       44.26      6.18 o
   5  10   5        2.61       -1.85      7.96 o
   6  10   5      115.77      114.45      9.48 o
   7  10   5      516.16      449.65     14.61 o
   8  10   5        3.11       -4.21      6.18 o
   9  10   5       15.83       16.34      9.72 o
  -9  11   5        7.20       45.40     29.89 o
  -8  11   5      173.55      197.34     17.48 o
  -7  11   5      184.05      203.39     10.80 o
  -6  11   5      229.30      219.10     10.96 o
  -5  11   5      569.74      525.97     15.57 o
  -4  11   5      341.17      354.27     12.72 o
  -3  11   5      706.68      663.88     12.83 o
  -2  11   5      274.90      260.01      8.28 o
  -1  11   5      190.78      181.90      7.19 o
   0  11   5      195.33      197.73      7.38 o
   1  11   5      242.73      217.20      6.53 o
   2  11   5      260.34      261.93      8.35 o
   3  11   5      659.96      595.26     12.82 o
   4  11   5      177.03      176.96      9.21 o
   5  11   5      758.05      672.88     16.82 o
   6  11   5      376.02      355.26     13.08 o
   7  11   5      280.29      280.41     12.35 o
   8  11   5      102.54      124.42     10.30 o
  -9  12   5       47.77      102.79     12.41 o
  -8  12   5       53.70       73.28      9.58 o
  -7  12   5       23.46       32.05      7.45 o
  -6  12   5        3.77        4.79      6.28 o
  -5  12   5        1.36       14.91      6.50 o
  -4  12   5      526.10      455.62     14.89 o
  -3  12   5      111.26      106.01      8.59 o
  -2  12   5        0.48       -2.60      3.80 o
  -1  12   5      213.56      190.18      7.46 o
   0  12   5      132.93      130.24      6.63 o
   1  12   5      129.65      117.73      5.57 o
   2  12   5      188.32      167.96      7.15 o
   3  12   5      344.14      295.64      9.49 o
   4  12   5      173.04      172.61      9.21 o
   5  12   5        2.11       -3.88      5.17 o
   6  12   5       82.60       83.34      9.14 o
   7  12   5       38.65       42.38      8.15 o
  -8  13   5       50.58       83.14     13.65 o
  -7  13   5      180.12      207.19     11.45 o
  -6  13   5       45.45       49.52      8.53 o
  -5  13   5      158.13      150.98     11.58 o
  -4  13   5       64.72       83.30     10.96 o
  -3  13   5      544.48      509.23     15.72 o
  -2  13   5      248.08      255.53      8.77 o
  -1  13   5      274.31      270.03      8.99 o
   0  13   5      288.45      291.81     11.99 o
   1  13   5      298.66      301.54     10.54 o
   2  13   5      575.52      554.56     12.33 o
   3  13   5      385.39      403.54     10.86 o
   4  13   5      272.95      259.98     10.89 o
   5  13   5      957.84      887.33     20.47 o
   6  13   5      288.62      295.56     12.57 o
   7  13   5      153.18      154.20     10.68 o
  -7  14   5        0.10       27.09     10.13 o
  -6  14   5        8.46        7.59      7.24 o
  -5  14   5       10.23       15.43      6.95 o
  -4  14   5       57.93       87.03     23.47 o
  -3  14   5      124.43      140.30      9.65 o
  -2  14   5        4.80       -5.19      7.96 o
  -1  14   5       36.05       47.30      5.91 o
   0  14   5        0.42       -0.91      5.43 o
   1  14   5       20.65       27.05      4.90 o
   2  14   5       14.78       12.40      7.60 o
   3  14   5       49.59       66.11      9.68 o
   4  14   5      125.38      125.16      9.33 o
   5  14   5        9.73        2.62      6.94 o
   6  14   5       39.43       44.05      8.15 o
  -6  15   5      144.84      168.56     15.31 o
  -5  15   5        1.87        2.51      6.95 o
  -4  15   5      194.77      178.91     15.51 o
  -3  15   5       66.56       82.70      9.64 o
  -2  15   5      362.10      357.30     13.89 o
  -1  15   5      284.83      299.76     11.28 o
   0  15   5      372.78      405.08      9.67 o
   1  15   5      421.52      415.69      9.87 o
   2  15   5      557.60      551.99     13.00 o
   3  15   5      183.05      199.48      8.43 o
   4  15   5      272.43      245.45     11.59 o
   5  15   5      168.22      161.20     10.75 o
  -4  16   5       42.58       61.58      9.34 o
  -3  16   5       31.05       45.12      8.69 o
  -2  16   5        3.63        9.69     12.93 o
  -1  16   5      149.24      165.04     17.17 o
   0  16   5       15.24       29.13      5.15 o
   1  16   5       19.74       30.81      5.05 o
   2  16   5        6.03       18.27      5.61 o
   3  16   5       18.56       30.68     13.42 o
   4  16   5       33.05       47.16     11.58 o
  -3  17   5       30.70       28.96     13.03 o
  -2  17   5       45.92       58.24      9.12 o
  -1  17   5      115.71      162.54     13.65 o
   0  17   5       87.97      123.13      8.22 o
   1  17   5      219.99      247.33      8.57 o
   2  17   5      201.71      212.22      9.14 o
   3  17   5      107.45      147.68     14.48 o
  -1  18   5       60.66       71.36     15.10 o
   0  18   5       12.26       50.85     26.68 o
 -11   0   6      118.38      169.93      7.83 o
 -10   0   6      397.06      433.82     14.55 o
  -9   0   6       47.89       74.10      7.68 o
  -8   0   6        7.30       11.50      8.48 o
  -7   0   6      251.07      243.73      9.75 o
  -6   0   6      510.73      457.50     18.61 o
  -5   0   6      334.99      324.51     15.51 o
  -4   0   6     1376.91     1357.83     33.30 o
  -3   0   6     1855.55     1767.55     38.68 o
  -2   0   6      565.78      579.70     19.34 o
  -1   0   6      326.84      288.11     12.62 o
   0   0   6      454.91      446.54     15.51 o
   1   0   6      216.56      187.47      6.58 o
   2   0   6      289.47      288.52     11.79 o
   3   0   6      516.68      479.84     15.72 o
   4   0   6     1964.48     1960.32     38.47 o
   5   0   6       72.02       83.14     10.34 o
   6   0   6     1980.24     1854.42     39.30 o
   7   0   6      622.77      626.41     26.68 o
   8   0   6      130.22      115.21      8.68 o
   9   0   6      500.14      496.54     15.06 o
  10   0   6      203.15      219.86     15.31 o
 -11   1   6        0.06       31.93      7.88 o
 -10   1   6        3.03       11.07      5.28 o
  -9   1   6       36.09       51.55      4.92 o
  -8   1   6      221.67      224.45      6.95 o
  -7   1   6       18.24       18.72      4.20 o
  -6   1   6        0.12       -4.31      4.31 o
  -5   1   6        4.61       -4.02      4.02 o
  -4   1   6       63.71       71.10      6.35 o
  -3   1   6      135.67      137.27      7.24 o
  -2   1   6       57.85       72.16      4.63 o
  -1   1   6      105.69      125.01      7.63 o
   0   1   6      277.79      294.63      7.06 o
   1   1   6       54.87       59.50      3.37 o
   2   1   6      113.83      114.77      4.80 o
   3   1   6      144.29      149.75      5.67 o
   4   1   6      372.45      379.08      8.61 o
   5   1   6       19.16       32.46      4.37 o
   6   1   6       71.63       77.15      6.02 o
   7   1   6       42.81       37.68      6.77 o
   8   1   6       64.17       78.19      8.05 o
   9   1   6        1.62       11.85      5.14 o
  10   1   6        7.07       21.57      9.81 o
 -11   2   6      205.40      255.59     12.31 o
 -10   2   6      279.45      292.64      7.57 o
  -9   2   6        9.91       29.13      3.79 o
  -8   2   6        2.22       12.26      3.05 o
  -7   2   6      365.48      351.93      9.69 o
  -6   2   6      404.91      398.90      9.82 o
  -5   2   6       64.02       64.87      6.73 o
  -4   2   6     2234.95     2124.64     32.03 o
  -3   2   6      919.18      846.58     17.33 o
  -2   2   6     1134.12     1142.75     15.19 o
  -1   2   6      552.42      539.38      9.72 o
   0   2   6     1319.54     1293.22     16.48 o
   2   2   6      328.73      321.38      9.43 o
   3   2   6     1271.31     1292.31     30.40 o
   4   2   6      458.29      425.23     11.54 o
   5   2   6      271.53      249.05      9.36 o
   6   2   6      426.01      407.45     12.42 o
   7   2   6      247.75      247.71     10.53 o
   8   2   6       59.53       71.31      7.75 o
   9   2   6       78.79      102.09     10.13 o
  10   2   6      235.05      220.27     17.79 o
 -11   3   6        0.04       40.75     11.38 o
 -10   3   6       50.77       73.88      6.39 o
  -9   3   6        3.60       17.72      4.12 o
  -8   3   6      362.25      334.90      9.79 o
  -7   3   6        0.45       -3.80      3.80 o
  -6   3   6      471.73      420.64     10.08 o
  -5   3   6       28.59       27.06      4.08 o
  -4   3   6      352.37      315.03     10.82 o
  -3   3   6      248.27      225.65      8.92 o
  -2   3   6      256.76      257.96      6.91 o
  -1   3   6      154.41      138.23      4.55 o
   0   3   6      857.93      855.20     10.59 o
   1   3   6       11.08       15.73      2.30 o
   2   3   6       24.17       41.91      5.04 o
   3   3   6       95.05       85.38      6.28 o
   4   3   6      158.78      140.62      9.41 o
   5   3   6      262.21      215.97      8.92 o
   6   3   6       52.38       55.43      6.74 o
   7   3   6       17.54       13.39      5.56 o
   8   3   6       77.06       93.57      8.63 o
   9   3   6        5.54        9.28      6.27 o
  10   3   6        0.69       30.20     12.62 o
 -10   4   6      345.61      331.95      9.13 o
  -9   4   6      162.90      166.94      7.61 o
  -8   4   6      155.45      166.71      7.42 o
  -7   4   6     1025.04      974.13     16.55 o
  -6   4   6      149.71      146.64      6.61 o
  -5   4   6      519.94      499.44     10.83 o
  -4   4   6      980.79      944.32     14.92 o
  -3   4   6     1527.83     1498.46     19.40 o
  -2   4   6      129.03      116.77      4.50 o
  -1   4   6     1188.43     1147.15     15.25 o
   0   4   6     1063.43     1000.73     11.88 o
   1   4   6      127.05      130.11      4.35 o
   2   4   6      279.14      270.53      7.17 o
   3   4   6      919.97      950.62     17.70 o
   4   4   6      220.68      214.99      8.77 o
   5   4   6      392.86      368.33     11.47 o
   6   4   6      202.06      193.98      9.36 o
   7   4   6      270.45      248.22     10.82 o
   8   4   6       94.24      101.39      9.24 o
   9   4   6        4.06        4.07      7.00 o
 -10   5   6        0.44       23.82      6.95 o
  -9   5   6        0.38        2.81      4.81 o
  -8   5   6        0.02        5.31      4.56 o
  -7   5   6       19.87       25.25      5.15 o
  -6   5   6      586.67      534.94     11.73 o
  -5   5   6       81.67       91.60      5.34 o
  -4   5   6       83.45       89.54      6.97 o
  -3   5   6      233.39      242.18     10.43 o
  -2   5   6       27.85       27.93      3.26 o
  -1   5   6      647.42      611.87      9.24 o
   0   5   6      185.69      193.38      5.21 o
   1   5   6       88.12      100.21      4.93 o
   2   5   6        2.68       11.96      4.09 o
   3   5   6       52.43       64.45      6.36 o
   4   5   6        2.60        1.97      4.46 o
   5   5   6      141.59      129.88      7.75 o
   6   5   6        7.28       10.27      5.74 o
   7   5   6        5.39        6.34     10.44 o
   8   5   6       29.43       35.61      7.54 o
   9   5   6       13.37        7.08      7.34 o
 -10   6   6      104.05      128.63     11.58 o
  -9   6   6      177.76      180.54     11.27 o
  -8   6   6      819.90      770.47     19.60 o
  -7   6   6      760.99      755.57     14.65 o
  -6   6   6      424.78      375.34      9.87 o
  -5   6   6      875.99      814.18     14.39 o
  -4   6   6      380.57      370.06      9.34 o
  -3   6   6     1077.03     1039.96     33.00 o
  -2   6   6       76.13       84.54      6.91 o
  -1   6   6      370.04      357.66      8.53 o
   0   6   6      338.87      313.18     10.88 o
   1   6   6       22.14       25.71      3.74 o
   2   6   6      171.29      159.46     10.96 o
   3   6   6     1125.28     1030.45     19.08 o
   4   6   6      845.85      786.48     27.82 o
   5   6   6      560.43      538.43     14.48 o
   6   6   6      639.36      594.55     18.82 o
   7   6   6      843.45      805.08     18.72 o
   8   6   6       49.61       65.54      8.53 o
   9   6   6      116.88      134.54     10.57 o
 -10   7   6       24.47       47.78     11.79 o
  -9   7   6        4.27       13.77      7.06 o
  -8   7   6        2.87       10.91      6.62 o
  -7   7   6       10.99       18.71      5.91 o
  -6   7   6        2.16       -0.82      5.03 o
  -5   7   6       39.24       41.69      6.35 o
  -4   7   6      345.43      330.54     11.62 o
  -3   7   6       54.50       67.59      7.24 o
  -2   7   6       36.87       43.96      4.72 o
  -1   7   6       36.25       47.25      5.14 o
   0   7   6      125.84      113.60      5.45 o
   1   7   6      285.95      257.96      7.35 o
   2   7   6        1.84        3.87      3.53 o
   3   7   6        0.03       -3.39      4.59 o
   4   7   6        8.38       10.16      5.38 o
   5   7   6      106.09      104.80      8.25 o
   6   7   6      131.24      133.72      9.10 o
   7   7   6        0.23       -5.41      5.41 o
   8   7   6       53.39       60.28      8.26 o
  -9   8   6       62.85       96.96     17.06 o
  -8   8   6      264.78      235.14     11.63 o
  -7   8   6      248.67      264.77     11.77 o
  -6   8   6      240.55      212.71     14.79 o
  -5   8   6      117.07      103.78      7.75 o
  -4   8   6      626.72      608.12     16.16 o
  -3   8   6      137.47      160.58      8.48 o
  -2   8   6       60.09       66.54      5.44 o
  -1   8   6      234.15      228.30      7.47 o
   0   8   6      862.95      871.88     17.09 o
   1   8   6      458.67      433.95      8.49 o
   2   8   6      624.42      614.03     11.94 o
   3   8   6     1785.30     1675.77     26.68 o
   4   8   6      793.06      773.70     17.40 o
   5   8   6      413.69      415.99     24.51 o
   6   8   6      289.76      270.36     11.55 o
   7   8   6      290.58      278.14     12.62 o
   8   8   6        7.48        1.26      6.87 o
  -9   9   6       34.53       60.39     11.58 o
  -8   9   6       18.54       41.26     12.20 o
  -7   9   6       57.30       83.31      8.99 o
  -6   9   6        4.82        6.68      6.04 o
  -5   9   6       39.35       40.04      7.09 o
  -4   9   6        0.10       -4.97      4.97 o
  -3   9   6      327.03      321.27     11.70 o
  -2   9   6        0.00       -0.06      4.16 o
  -1   9   6        2.98        6.15      3.98 o
   0   9   6      157.57      155.85      6.63 o
   1   9   6      510.37      483.06      9.24 o
   2   9   6       76.70       72.74      5.59 o
   3   9   6      156.88      149.24      8.61 o
   4   9   6        0.00       -7.45      7.45 o
   5   9   6       85.38      102.36     13.03 o
   6   9   6      351.17      325.94     12.47 o
   7   9   6       19.52       20.52      6.76 o
   8   9   6       10.91        7.03     10.55 o
  -8  10   6       28.79       39.68      8.13 o
  -7  10   6      411.37      386.56     18.30 o
  -6  10   6      115.78      108.03      8.83 o
  -5  10   6      172.02      181.74     17.48 o
  -4  10   6      673.49      650.75     17.48 o
  -3  10   6      237.89      241.95     10.52 o
  -2  10   6      179.36      172.52      7.19 o
  -1  10   6      303.93      297.10      8.94 o
   0  10   6      443.01      431.66     10.72 o
   1  10   6      218.63      220.10      8.72 o
   2  10   6      638.18      635.79     12.92 o
   3  10   6      540.58      527.25     14.55 o
   4  10   6      601.77      554.36     15.21 o
   5  10   6      177.81      169.94     11.27 o
   6  10   6      490.95      495.60     15.56 o
   7  10   6       58.69       52.08      8.55 o
  -7  11   6        1.84        0.02     10.24 o
  -6  11   6        6.64        8.29      7.65 o
  -5  11   6       54.24       64.25      8.17 o
  -4  11   6       39.71       44.77      7.51 o
  -3  11   6      115.33       97.44     15.51 o
  -2  11   6      100.75       94.28      6.48 o
  -1  11   6        7.61        8.95      6.06 o
   0  11   6      131.40      135.26      6.84 o
   1  11   6        0.07        2.29      4.72 o
   2  11   6       35.56       50.20      6.62 o
   3  11   6       51.53       72.39      9.00 o
   4  11   6      223.37      199.85     21.92 o
   5  11   6       24.10       17.48      6.87 o
   6  11   6       72.92       77.79      8.91 o
  -7  12   6      245.05      249.64     17.58 o
  -6  12   6      484.41      474.77     31.33 o
  -5  12   6       84.20       95.26      8.84 o
  -4  12   6     1022.17      934.34     22.30 o
  -3  12   6      178.93      170.29     13.86 o
  -2  12   6      667.94      611.12     14.71 o
  -1  12   6      165.11      165.57      7.48 o
   0  12   6      130.67      160.10      9.16 o
   1  12   6       66.72       85.87      7.69 o
   2  12   6       56.95       80.47      6.08 o
   3  12   6      109.71      137.89      9.39 o
   4  12   6      101.37      118.39      9.80 o
   5  12   6      159.44      149.73      9.65 o
   6  12   6      466.44      426.09     15.20 o
  -6  13   6       31.53       39.56      8.33 o
  -5  13   6       17.87       30.82      7.44 o
  -4  13   6        0.13       -5.24      6.46 o
  -3  13   6       29.08       34.14      7.65 o
  -2  13   6        1.05       10.54      8.17 o
  -1  13   6       76.45       86.56      7.09 o
   0  13   6       10.39       15.66      5.37 o
   1  13   6        1.72        9.03      5.23 o
   2  13   6       26.88       42.79     10.78 o
   3  13   6       45.18       56.65      7.75 o
   4  13   6      106.94      111.53      9.94 o
   5  13   6       12.69       -2.34      7.09 o
  -5  14   6      154.37      152.32     14.27 o
  -4  14   6       72.63       98.57     10.10 o
  -3  14   6      508.60      493.94     16.45 o
  -2  14   6      515.18      512.86     21.10 o
  -1  14   6      665.08      685.25     14.71 o
   0  14   6      394.91      409.87      9.78 o
   1  14   6      281.61      297.46      9.86 o
   2  14   6      155.17      191.34     11.46 o
   3  14   6       49.74       41.52      9.20 o
   4  14   6       16.80       35.83      7.86 o
  -4  15   6        0.00       -1.03     10.55 o
  -3  15   6        0.05        7.13     10.34 o
  -2  15   6       15.40       22.49      9.20 o
  -1  15   6       95.58      119.40      8.40 o
   0  15   6      276.35      296.85     10.61 o
   1  15   6       17.93       29.86      6.26 o
   2  15   6        0.34       16.23      7.19 o
   3  15   6       46.13       77.77     13.44 o
  -2  16   6       98.00      126.99     17.17 o
  -1  16   6      393.75      444.52     12.65 o
   0  16   6      267.49      282.04      9.23 o
   1  16   6      193.71      227.14     20.79 o
   2  16   6      270.22      342.92     20.27 o
  -9   1   7      444.95      451.43     10.59 o
  -8   1   7       94.38      100.93     12.20 o
  -7   1   7      711.60      680.73     18.13 o
  -6   1   7     1700.07     1641.95     29.54 o
  -5   1   7      546.18      500.23     14.48 o
  -4   1   7      545.42      519.65     14.48 o
  -3   1   7      775.65      698.04     16.37 o
  -2   1   7      173.81      159.79      7.82 o
  -1   1   7       82.61       96.66      4.89 o
   0   1   7      141.38      134.47      5.41 o
   1   1   7      318.41      300.80      9.28 o
   2   1   7      423.89      415.34     11.17 o
   3   1   7      359.05      352.19     10.74 o
   4   1   7      459.17      439.74     12.33 o
   5   1   7      461.43      445.37     22.13 o
   6   1   7      123.59      126.30     10.34 o
   7   1   7      250.44      259.36     15.93 o
   8   1   7      355.10      352.74     13.09 o
  -9   2   7        2.16       24.30      7.34 o
  -8   2   7       47.61       70.81      6.45 o
  -7   2   7       74.29       87.31      8.69 o
  -6   2   7       49.83       74.53      8.15 o
  -5   2   7       72.56       94.84      8.47 o
  -4   2   7      334.99      348.09     11.99 o
  -3   2   7       93.46       95.91      7.42 o
  -2   2   7       67.67       66.94      8.17 o
  -1   2   7      136.95      129.91      5.47 o
   0   2   7      143.69      144.93      8.98 o
   1   2   7      172.95      179.30      8.38 o
   2   2   7       36.55       42.19      5.56 o
   3   2   7      101.46      137.23      7.60 o
   4   2   7      287.01      274.17     10.09 o
   5   2   7      622.05      554.58     26.37 o
   6   2   7      122.41      123.51      8.26 o
   7   2   7        8.19       11.68      6.60 o
   8   2   7        2.28       -0.28      6.31 o
   9   2   7        8.58       18.41     13.03 o
  -9   3   7       62.05       96.67     11.48 o
  -8   3   7      130.89      126.27      6.49 o
  -7   3   7      135.15      133.66      6.88 o
  -6   3   7      241.00      238.69      8.32 o
  -5   3   7      359.84      359.28      9.56 o
  -4   3   7        3.69        8.57      4.05 o
  -3   3   7      827.30      794.63     13.84 o
  -2   3   7      274.19      255.31      7.47 o
  -1   3   7      375.32      383.81      7.49 o
   0   3   7     1044.11     1058.63     16.99 o
   1   3   7     1037.96      978.72     17.92 o
   2   3   7      920.31      918.09     17.48 o
   3   3   7      491.92      503.95     13.02 o
   4   3   7      951.71      941.91     18.71 o
   5   3   7       74.19       93.20      7.86 o
   6   3   7      152.14      139.69      8.77 o
   7   3   7      173.46      158.36      9.83 o
   8   3   7       35.02       36.53      7.73 o
   9   3   7      165.52      168.56     16.55 o
  -9   4   7       27.45       50.38      6.55 o
  -8   4   7        2.19        7.93      4.92 o
  -7   4   7        1.77        5.42      4.47 o
  -6   4   7        2.10        2.84      4.49 o
  -5   4   7       62.05       64.17      5.90 o
  -4   4   7      172.40      180.40      7.07 o
  -3   4   7        3.27        0.43      3.50 o
  -2   4   7       17.10       19.85      3.93 o
  -1   4   7        0.47        2.39      3.16 o
   0   4   7      413.58      400.88      7.61 o
   1   4   7        7.21       13.15      7.19 o
   2   4   7       60.49       87.65      6.77 o
   3   4   7        8.05        8.63      4.90 o
   4   4   7        4.58        6.98      8.07 o
   5   4   7      168.16      149.94      8.70 o
   6   4   7       86.57      101.13      8.61 o
   7   4   7        4.13        5.80      6.00 o
   8   4   7       85.45      100.37      9.75 o
  -8   5   7      177.35      173.38      8.06 o
  -7   5   7      284.88      280.80      9.48 o
  -6   5   7      517.11      503.82     12.07 o
  -5   5   7       51.36       64.78      5.76 o
  -4   5   7      605.28      603.58     12.41 o
  -3   5   7       36.70       59.21      5.25 o
  -2   5   7      509.66      494.03     12.50 o
  -1   5   7       43.64       58.54      4.23 o
   0   5   7      506.62      513.66      8.82 o
   1   5   7      862.83      835.69     13.89 o
   2   5   7       91.17       97.88      7.09 o
   3   5   7     1224.19     1228.41     22.08 o
   4   5   7      402.43      372.70     13.13 o
   5   5   7      499.88      502.27     14.48 o
   6   5   7      273.94      258.19     11.26 o
   7   5   7      325.43      313.13     12.43 o
   8   5   7      142.40      178.49     16.34 o
  -8   6   7        9.98        9.23      6.77 o
  -7   6   7        0.73        8.11      4.80 o
  -6   6   7       18.12       20.05      4.76 o
  -5   6   7       38.19       37.54      4.93 o
  -4   6   7        7.69        6.36      4.33 o
  -3   6   7      261.06      242.06      7.97 o
  -2   6   7       24.91       35.60      5.91 o
  -1   6   7       79.50       86.27      5.29 o
   0   6   7        2.61        1.39      3.57 o
   1   6   7      327.05      293.44      8.36 o
   2   6   7      231.58      227.66      9.35 o
   3   6   7        0.06        0.47      4.90 o
   4   6   7        2.25        4.55      9.51 o
   5   6   7        6.76        3.83      5.53 o
   6   6   7       21.50       20.00      8.27 o
   7   6   7        8.51       12.51      7.02 o
   8   6   7        7.48        9.51     11.58 o
  -8   7   7       46.91       82.14      9.04 o
  -7   7   7      637.65      595.31     17.76 o
  -6   7   7      215.90      211.95     12.31 o
  -5   7   7      316.65      271.97     11.47 o
  -4   7   7      447.28      409.85     13.59 o
  -3   7   7      396.88      407.21     13.31 o
  -2   7   7      142.63      142.30      8.33 o
  -1   7   7      250.10      272.73     10.11 o
   0   7   7      532.37      548.57     11.45 o
   1   7   7      514.64      507.77     11.10 o
   2   7   7      389.20      392.07     12.28 o
   3   7   7      521.12      517.49     14.18 o
   4   7   7      502.49      493.49     14.48 o
   5   7   7       98.79      105.32     15.82 o
   6   7   7      151.47      164.42     10.16 o
   7   7   7       20.46       34.28      8.27 o
  -7   8   7        0.55        6.51      8.48 o
  -6   8   7        2.49        9.74      6.30 o
  -5   8   7       14.49       16.06      8.07 o
  -4   8   7       24.34       17.92      5.99 o
  -3   8   7      146.11      163.40      9.21 o
  -2   8   7       16.14       18.55      6.72 o
  -1   8   7       23.25       30.05      4.58 o
   0   8   7      420.71      408.86     10.78 o
   1   8   7       70.69       99.57      6.08 o
   2   8   7      149.67      137.42      8.40 o
   3   8   7       10.89       15.50      5.91 o
   4   8   7        3.33       -3.22      5.36 o
   5   8   7      247.51      236.81     11.33 o
   6   8   7       40.94       30.95      7.67 o
   7   8   7       36.73       55.64     12.82 o
  -7   9   7       98.04      106.12      9.79 o
  -6   9   7      232.31      239.37     11.91 o
  -5   9   7      114.69      107.63      8.62 o
  -4   9   7      256.77      293.31     12.28 o
  -3   9   7      555.46      562.16     16.28 o
  -2   9   7      280.02      311.34     13.55 o
  -1   9   7      396.86      401.04     10.40 o
   0   9   7     1007.78      970.08     16.17 o
   1   9   7      689.56      687.52     14.05 o
   2   9   7      503.65      472.18     13.96 o
   3   9   7      417.63      432.16     13.67 o
   4   9   7      204.40      197.10     10.46 o
   5   9   7       13.57       16.07      6.95 o
   6   9   7        3.79        8.70     17.17 o
  -6  10   7        1.47       13.43      7.36 o
  -5  10   7        0.18        0.68      6.36 o
  -4  10   7       39.92       50.97      7.45 o
  -3  10   7       90.09      108.81      9.50 o
  -2  10   7       18.78       27.40      6.51 o
  -1  10   7        0.62        9.17      4.49 o
   0  10   7       38.93       52.12      5.72 o
   1  10   7        3.44       11.06      4.58 o
   2  10   7       33.97       46.01      6.87 o
   3  10   7       33.63       39.51      7.16 o
   4  10   7        8.77       11.90      6.39 o
   5  10   7      137.19      128.41     10.06 o
  -5  11   7      174.77      168.21     10.75 o
  -4  11   7      101.58      131.74     12.62 o
  -3  11   7      463.40      464.82     15.42 o
  -2  11   7       63.61       94.06      8.99 o
  -1  11   7      110.41      126.14      7.15 o
   0  11   7      262.66      250.78     11.11 o
   1  11   7      126.64      136.36      6.99 o
   2  11   7      155.80      139.69      8.97 o
   3  11   7      171.75      169.83      9.77 o
   4  11   7      274.15      283.41     12.05 o
   5  11   7      124.44      116.62      9.72 o
  -5  12   7        2.73       -8.69     10.13 o
  -4  12   7       14.93       23.07      7.33 o
  -3  12   7        1.16        7.55      6.73 o
  -2  12   7        5.86       13.77      6.68 o
  -1  12   7       68.39      106.21      9.09 o
   0  12   7       53.43       87.49     17.99 o
   1  12   7        0.09       22.25      6.07 o
   2  12   7       90.84       94.17     12.62 o
   3  12   7       28.22       56.55      8.26 o
   4  12   7        2.05       -2.48      9.93 o
  -4  13   7       58.27       92.25     14.89 o
  -3  13   7      280.02      287.60     13.16 o
  -2  13   7       63.68      108.91      9.93 o
  -1  13   7      264.55      271.48     12.49 o
   0  13   7      245.29      237.52     16.89 o
   1  13   7       79.60      107.82      7.62 o
   2  13   7      159.68      177.72     10.60 o
   3  13   7       94.03       92.66     14.06 o
  -2  14   7       83.37      126.99     16.75 o
  -1  14   7       16.40       43.02      8.58 o
   0  14   7        0.12        0.62      9.10 o
   1  14   7        1.12       14.52     18.41 o
   2  14   7        0.64       11.17     11.17 o
  -1  15   7      254.62      230.41     17.58 o
   0  15   7      286.18      319.76     17.99 o
   1  15   7      202.39      262.88     17.58 o
  -7   0   8      464.71      459.36     21.92 o
  -6   0   8       20.02       31.64     10.34 o
  -5   0   8      784.24      712.73     26.06 o
  -4   0   8       81.22       93.49     10.55 o
  -3   0   8      162.74      174.77     12.41 o
  -2   0   8       82.59       82.52      9.10 o
  -1   0   8       67.08       75.70      8.69 o
   0   0   8      529.76      600.21     19.44 o
   1   0   8      639.10      607.87     20.27 o
   2   0   8      501.41      479.01     18.61 o
   3   0   8      683.00      662.06     22.75 o
   4   0   8      447.18      428.13     19.03 o
   5   0   8      167.24      160.91     13.65 o
   6   0   8      175.67      191.73     14.68 o
  -7   1   8      120.81      137.89     10.34 o
  -6   1   8        0.99        6.13     12.62 o
  -5   1   8       57.83       82.52     10.03 o
  -4   1   8       43.70       56.21      7.38 o
  -3   1   8        7.16       15.24      5.68 o
  -2   1   8      167.78      165.98      8.55 o
  -1   1   8      155.74      174.05     23.89 o
   0   1   8       30.24       40.33      5.70 o
   1   1   8        1.04        4.96      6.62 o
   2   1   8        2.69       14.89      7.03 o
   3   1   8       93.31       99.07     10.96 o
   4   1   8        8.36       10.96      8.27 o
   5   1   8        0.01        2.47      6.83 o
   6   1   8       41.54       56.36      7.60 o
  -7   2   8      105.46      121.36      7.51 o
  -6   2   8      169.18      157.37      7.70 o
  -5   2   8       13.37       27.16      7.03 o
  -4   2   8      130.40      123.80      8.40 o
  -3   2   8       54.77       64.09      7.96 o
  -2   2   8      448.99      409.27     21.10 o
  -1   2   8      565.50      555.79     20.17 o
   0   2   8      837.81      851.72     23.79 o
   1   2   8     1278.47     1266.45     21.79 o
   2   2   8      339.78      312.68     10.82 o
   3   2   8      840.24      841.79     25.85 o
   4   2   8       56.82       70.11     10.55 o
   5   2   8      143.32      129.06     12.62 o
   6   2   8       32.22       59.77     11.17 o
  -7   3   8      215.83      195.89      8.48 o
  -6   3   8       16.08       29.63      6.20 o
  -5   3   8       63.49       86.24      6.35 o
  -4   3   8       59.17       65.51      6.11 o
  -3   3   8       32.98       40.80      5.44 o
  -2   3   8      772.23      768.98     14.00 o
  -1   3   8      313.26      316.20     11.64 o
   0   3   8       24.80       40.33      8.07 o
   1   3   8        1.47       16.50      5.07 o
   2   3   8        3.67       13.79     13.55 o
   3   3   8      103.39      102.38      7.86 o
   4   3   8       34.05       47.40      6.80 o
   5   3   8        2.90        4.75      7.03 o
   6   3   8      134.64      123.48      9.29 o
  -7   4   8      194.06      199.14     10.67 o
  -6   4   8      346.37      345.83     10.61 o
  -5   4   8       62.97       96.65      7.07 o
  -4   4   8      337.03      355.17     12.96 o
  -3   4   8      428.64      430.23     10.80 o
  -2   4   8      353.09      346.23      9.48 o
  -1   4   8      905.21      852.27     14.50 o
   0   4   8      730.32      729.30     38.57 o
   1   4   8      301.67      321.53     10.97 o
   2   4   8      454.47      456.04     13.22 o
   3   4   8       29.54       40.07      7.24 o
   4   4   8      169.70      196.37      9.94 o
   5   4   8       16.67       11.83      7.45 o
   6   4   8      163.15      146.00     14.79 o
   7   4   8      128.93      141.47     14.89 o
  -6   5   8        6.56       17.15      4.98 o
  -5   5   8        0.02       13.53      4.92 o
  -4   5   8       16.83       19.58      4.75 o
  -3   5   8        7.84       18.27      4.73 o
  -2   5   8      198.43      203.87      7.66 o
  -1   5   8        4.69       22.19      4.38 o
   0   5   8       20.51       39.35      5.99 o
   1   5   8        3.41       10.15      5.19 o
   2   5   8       19.24       38.14      6.43 o
   3   5   8        0.87       17.09      5.53 o
   4   5   8      196.43      195.23      9.94 o
   5   5   8       37.05       68.50      7.97 o
   6   5   8       31.64       62.88     12.41 o
   7   5   8       20.81       20.89     12.00 o
  -6   6   8      594.12      584.03     13.90 o
  -5   6   8      464.96      465.28     12.03 o
  -4   6   8      348.10      360.95     10.37 o
  -3   6   8      487.40      501.61     11.74 o
  -2   6   8      246.43      258.72     10.74 o
  -1   6   8      114.24      127.38     10.24 o
   0   6   8      211.36      220.11     16.24 o
   1   6   8        7.37       21.21      5.99 o
   2   6   8      150.46      152.32      8.85 o
   3   6   8        4.21       13.21      5.99 o
   4   6   8      365.17      368.56     25.54 o
   5   6   8      112.82      109.21     13.86 o
   6   6   8      395.99      399.80     20.48 o
  -6   7   8        0.01       30.49      7.86 o
  -5   7   8        0.01       12.16      6.33 o
  -4   7   8       23.86       30.65     12.20 o
  -3   7   8        1.91        7.97      5.76 o
  -2   7   8      143.89      147.38      9.14 o
  -1   7   8       16.86       45.97      7.76 o
   0   7   8       10.72       25.19      5.63 o
   1   7   8        0.70       11.92      7.45 o
   2   7   8        1.88        9.87      6.07 o
   3   7   8        0.31        3.42      6.20 o
   4   7   8        3.68       -1.88      6.21 o
   5   7   8       11.33       21.95      7.76 o
  -5   8   8       78.27       95.25      9.80 o
  -4   8   8      259.14      259.76     11.84 o
  -3   8   8      199.61      218.09     10.89 o
  -2   8   8      369.35      356.57     12.94 o
  -1   8   8      167.41      181.38     15.20 o
   0   8   8      233.97      261.74     11.04 o
   1   8   8      460.25      475.79     14.26 o
   2   8   8      107.56      131.63      8.92 o
   3   8   8      321.37      339.63     12.94 o
   4   8   8      196.63      223.70     11.33 o
   5   8   8      179.65      206.00     15.31 o
  -5   9   8        0.08       29.37     11.38 o
  -4   9   8        0.02       13.10     11.27 o
  -3   9   8        7.69       18.08      6.93 o
  -2   9   8      293.13      310.51     17.06 o
  -1   9   8        0.21       20.56      6.12 o
   0   9   8       35.47       68.56      6.56 o
   1   9   8        5.50       20.56      8.27 o
   2   9   8        0.40       21.77      6.51 o
   3   9   8        1.00        4.73      6.64 o
   4   9   8       74.04       79.92      9.21 o
  -4  10   8       49.34       91.31     19.86 o
  -3  10   8      365.42      384.69     25.34 o
  -2  10   8      124.16      141.37      9.72 o
  -1  10   8      190.71      213.03     15.31 o
   0  10   8      228.90      276.89     14.17 o
   1  10   8      358.52      370.40     14.17 o
   2  10   8      213.77      253.40     22.34 o
   3  10   8      191.70      201.77     15.82 o
  -3  11   8       33.26       60.54     20.99 o
  -2  11   8        1.47       26.36     13.65 o
  -1  11   8        0.17       29.16      9.93 o
   0  11   8       95.74      120.63      8.99 o
   1  11   8        6.36       16.13      6.68 o
   2  11   8       48.96       73.01     12.82 o
  -3  12   8      161.03      182.01     16.34 o
  -2  12   8      239.28      257.29     18.82 o
  -1  12   8       57.70      115.62     13.44 o
   0  12   8      165.62      196.07     15.10 o
   1  12   8      340.80      358.02     19.23 o
  -5   1   9       43.47       76.79      8.55 o
  -4   1   9      664.19      655.48     18.43 o
  -3   1   9      516.11      537.70     15.94 o
  -2   1   9      378.78      413.19     18.72 o
   1   1   9      299.17      341.26     11.62 o
   2   1   9       76.63       89.82      7.67 o
   3   1   9       20.23       41.50      9.31 o
   4   1   9      326.96      333.00     12.79 o
  -5   2   9       30.10       72.95      6.76 o
  -4   2   9       42.86       72.70      6.42 o
  -3   2   9       10.19       23.50      5.13 o
  -2   2   9       85.12      110.12      6.83 o
   1   2   9      343.75      399.20     12.71 o
   2   2   9       47.10       79.91      7.46 o
   3   2   9       83.15      126.15      8.63 o
   4   2   9       60.65       78.05     20.17 o
  -5   3   9      157.90      176.84      8.17 o
  -4   3   9        4.09       25.16      5.38 o
  -3   3   9      450.88      469.55     11.76 o
  -2   3   9      601.80      624.41     15.02 o
   1   3   9      375.80      412.21     18.41 o
   2   3   9      119.58      135.89     13.65 o
   3   3   9       57.17       61.84     10.96 o
   4   3   9      275.65      329.48     18.41 o
  -5   4   9        0.37       12.13     11.17 o
  -4   4   9       10.25       29.70      5.61 o
  -3   4   9        4.46       22.31      5.28 o
  -2   4   9       92.48      107.83      6.87 o
   0   4   9       55.19      117.27     10.96 o
   1   4   9       85.25      125.33      8.19 o
   2   4   9       14.33       34.75      8.89 o
   3   4   9       98.62      113.96     13.03 o
   4   4   9       23.95       11.58     10.34 o
  -4   5   9       44.81       83.35     16.77 o
  -3   5   9      215.06      244.41      9.03 o
  -2   5   9      312.75      337.04     10.11 o
   0   5   9      144.68      185.11     13.24 o
   1   5   9      304.82      362.80     12.72 o
   2   5   9        5.47       30.78      6.94 o
   3   5   9      291.76      318.16     12.57 o
   4   5   9       71.73      122.24     13.03 o
  -4   6   9        0.24       25.47      7.38 o
  -3   6   9        1.20       23.97     16.13 o
  -2   6   9        0.17       24.29      6.80 o
   0   6   9       56.44      102.17     11.38 o
   1   6   9        3.85       29.74      8.79 o
   2   6   9       46.73       75.11      8.09 o
   3   6   9        1.60        7.19     17.68 o
   4   6   9       35.31       68.67     12.20 o
  -4   7   9       44.80       55.22     11.79 o
  -3   7   9      463.76      453.08     15.57 o
  -2   7   9      137.21      170.86     16.03 o
  -1   7   9      203.27      231.44     15.72 o
   0   7   9      162.71      247.78     15.72 o
   1   7   9       72.27      131.54     13.24 o
   2   7   9      184.17      229.90     11.41 o
   3   7   9       96.91      133.29     10.13 o
  -3   8   9        0.48       10.13      9.93 o
  -2   8   9        1.44       50.88     10.96 o
  -1   8   9      169.56      235.58     16.13 o
   2   8   9       43.05       75.70     12.41 o
  -1   9   9      119.33      159.67     14.06 o
 
